# Supplementary material for: Effect direction meta-analysis of GWAS identifies extreme, prevalent and shared pleiotropy in a large mammal
Source: Commun Biol. 2020 Feb 28;3:88. doi: 10.1038/s42003-020-0823-6 (PMC7048789; doi:10.1038/s42003-020-0823-6)
Supplement: Supplementary file 3 — Supplementary Data 1-12 [file 42003_2020_823_MOESM3_ESM.xlsx]

## Sheet: title
Supplementary Data 1-12 for:
Effect direction meta-analysis of GWAS identifies extreme, prevalent and shared pleiotropy in a large mammal
Ruidong Xiang1, 2, Irene Van Den Berg1, 2, Iona M. MacLeod2, Hans D. Daetwyler2,3, Michael E. Goddard1,2
1 Faculty of Veterinary & Agricultural Science, The University of Melbourne, Parkville 3052, Victoria, Australia
2 Agriculture Victoria, AgriBio, Centre for AgriBiosciences, Bundoora, Victoria 3083, Australia.
3School of Applied Systems Biology, La Trobe University, Bundoora, Victoria 3083, Australia

## Sheet: Supplementary Data 1
Supplementary Data 1. Trait characteristics for bulls and cows. The heritability was estimated using all variants with minor allele frequency >0.001.
Significance p values are based on the meta-analysis (Bolormaa et al 2014) of 34 traits in bulls and in cows separately.
Analysed traits were Cholesky-transformed (CT) so that their pairwise correlations were minimised. The order of the Cholesky transformation was given in the 1st column.
Trait order	Short name	Full name	Trait type	Number of records in bulls	Trait variance in bulls	Heritability in bulls	no. of significant variants in bulls (p < 1e-6)	FDR (conventional) for p=1e-6 in bulls	FDRed for p=1e-6 in bulls	no. of significant variants in bulls (p < 1e-8)	FDR (conventional) for p=1e-8 in bulls	FDRed for p=1e-8 in bulls	Number of records in cows	Trait variance in cows	Heritability of in cows	no. of significant variants in cows (p < 1e-6)	FDR (conventional) for p=1e-6 in cows	FDRed for p=1e-6 in cows	no. of significant variants in cows (p < 1e-8)	FDR (conventional) for p=1e-8 in cows	FDRed for p=1e-8 in cows
1	Prot	protein yield	production	11923	1.00002	0.741333	4439	0.00397949	0.00495607	2781	6.3526e-05	0	32347	1.00002	0.388643	3828	0.00461483	0.0731452	2847	6.20531e-05	0.0632244
2	ProtP	protein percentage	production	11923	0.981403	0.879811	18061	0.000977317	0.00387575	9989	1.76788e-05	0.00140154	32347	1.00755	0.675167	20318	0.000868642	0.00698888	12750	1.38483e-05	0.00298039
3	FatP	fat percentage	production	11923	0.571289	0.812706	7268	0.00243012	0.0979637	4358	4.05347e-05	0.031207	32347	1.17338	0.567957	9540	0.00185114	0.11195	5650	3.12632e-05	0.059823
4	Milk	milk yield	production	11923	1.25851	0.850619	20128	0.000876851	0.108804	12747	1.38516e-05	0.119244	29485	0.895505	0.693051	17125	0.00103079	0.12835	11273	1.56641e-05	0.0592566
5	SCC	somatic cell count	production	11546	1.02099	0.780088	712	0.0248156	0.0589888	84	0.00210349	0	26473	0.990884	0.270388	3686	0.00479265	1	1577	0.000112034	1
6	Fert	fertility	reproduction	11546	0.890878	0.515056	2773	0.00637094	0.201947	1170	0.00015101	0.0188034	26473	1.04763	0.0898	1134	0.0155805	0.114638	727	0.000243035	0
7	SurvDi	survival	reproduction	4830	0.87157	0.338996	549	0.0321837	0.360656	14	0.012621	0.142857	25379	1.02448	0.071903	3907	0.0045215	0.299463	2697	6.55049e-05	0.26548
8	Temp	temperament	management	4565	0.963404	0.372862	40	0.441734	0.15	0	NA	NA	15210	1.01105	0.068926	31	0.569979	0.258065	0	NA	NaN
9	MSpeed	milking speed	management	4565	0.943652	0.491355	137	0.128973	0.992701	12	0.0147245	0.333333	15210	1.01697	0.092791	93	0.189992	1	0	NA	NaN
10	Like	likeability	management	4565	0.632638	0.226034	651	0.0271409	0.0245776	25	0.00706774	0	15210	1.11031	0.041934	72	0.245407	1	0	NA	NaN
11	CentL	central ligament	linear assessment	2908	0.919309	0.39246	34	0.519687	0.470588	0	NA	NA	6658	1.03539	0.078289	142	0.124431	0.43662	0	NA	NaN
12	PinW	pin width	linear assessment	2908	0.93578	0.420445	127	0.139128	0.992126	0	NA	NA	6658	1.02819	0.181658	183	0.096553	1	15	0.0117796	0.266667
13	PinSet	pin set	linear assessment	2908	0.985331	0.492837	107	0.165133	0.523364	0	NA	NA	6658	1.00656	0.223049	446	0.0396165	0.147982	0	NA	NaN
14	RSet	rear legs set	linear assessment	2908	0.990083	0.238315	29	0.609288	0.275862	0	NA	NA	6658	1.00448	0.040869	235	0.0751879	0.314894	0	NA	NaN
15	ForeA	fore attachment	linear assessment	2908	0.912153	0.297294	214	0.0825662	0.317757	0	NA	NA	6658	1.03851	0.103978	532	0.0332121	0.5	0	NA	NaN
16	RearAH	rear attachment height	linear assessment	2908	0.861305	0.460932	143	0.123561	0.167832	1	0.176694	0	6658	1.06072	0.122225	428	0.0412826	1	20	0.00883468	1.5
17	RearAW	rear attachment width	linear assessment	2908	0.894716	0.285198	72	0.245407	0.0277778	0	NA	NA	6658	1.04613	0.068192	1528	0.0115627	0.0117801	0	NA	NaN
18	TeatPF	front teat placement	linear assessment	2908	0.837187	0.538056	50	0.353387	1	0	NA	NA	6658	1.07125	0.219098	248	0.0712465	0.0322581	1	0.176694	0
19	Stat	stature	linear assessment	2903	0.833239	0.561139	182	0.0970836	0	0	NA	NA	6635	1.0731	0.200414	478	0.0369643	0.577406	59	0.0029948	0
20	Angul	angularity	linear assessment	2903	0.924827	0.209158	0	NA	NA	0	NA	NA	6635	1.03303	0.081199	647	0.0273087	0.163833	3	0.0588979	0.666667
21	Bone	bone quality	linear assessment	2903	0.812395	0.321366	337	0.0524304	0	0	NA	NA	6635	1.08222	0.119098	755	0.0234022	0.161589	25	0.00706774	0.64
22	ChestW	chest width	linear assessment	2903	0.837972	0.320945	187	0.0944877	0.149733	20	0.00883468	0.5	6635	1.07103	0.05169	200	0.0883459	1	1	0.176694	1
23	MuzW	muzzle width	linear assessment	2903	0.902558	0.309134	37	0.47755	0.0540541	0	NA	NA	6635	1.04278	0.104275	670	0.0263712	1	0	NA	NaN
24	UdTex	udder texture	linear assessment	2903	0.610579	0.073666	7	1	1	0	NA	NA	6635	1.1705	0.016323	154	0.114735	0.376623	0	NA	NaN
25	OType	overall type	linear assessment	2903	0.662787	0.147864	208	0.084948	0.586538	18	0.00981631	1	6635	1.14766	0.099783	248	0.0712465	1	37	0.0047755	1
26	Mamm	mammary system	linear assessment	2843	0.930571	0.332485	36	0.490815	0.222222	2	0.0883469	0	6056	1.03275	0.106601	57	0.309988	1	0	NA	NaN
27	BodyD	body depth	linear assessment	2660	0.767771	0.360243	151	0.117015	0.15894	7	0.0252419	0.571429	6051	1.10223	0.09744	250	0.0706766	0.624	36	0.00490815	0
28	FootA	foot angle	linear assessment	2660	0.88254	0.280838	250	0.0706766	1	0	NA	NA	6051	1.05179	0.06033	149	0.118586	0.805369	12	0.0147245	1
29	TeatL	teat length	linear assessment	2660	0.97043	0.541598	167	0.105804	0.51497	2	0.0883469	1	6051	1.01316	0.216478	274	0.0644858	0.525547	52	0.00339795	0
30	UdDep	udder depth	linear assessment	2660	0.607404	0.369789	154	0.114735	1	0	NA	NA	6051	1.17271	0.096184	51	0.346458	0.0392157	0	NA	NaN
31	Loin	loin strength	linear assessment	1880	0.883119	0.375219	11	1	0.181818	0	NA	NA	5901	1.03739	0.091612	70	0.252419	1	2	0.0883469	1
32	RLeg	rear leg view	linear assessment	1624	0.984371	0.24843	86	0.205457	0.0930233	1	0.176694	0	5734	1.0046	0.074071	228	0.0774963	0.333333	1	0.176694	0
33	TeatPR	rear teat placement	linear assessment	1582	0.827349	0.425726	61	0.289661	0.786885	0	NA	NA	5727	1.04784	0.078389	237	0.0745534	1	156	0.00113264	1
34	BCS	body condition score	linear assessment	1439	0.7733	0.13639	7194	0.00245513	0.758132	4719	3.7433e-05	0.688705	4086	1.08005	0.07249	661	0.0267303	1	245	0.000721189	0.865306

## Sheet: Supplementary Data 2
Supplementary Data 2. The overlap of the number of significant variants (bold numbers) detected in different meta-analyses.
The numbers in the parentheses are the number of significant variants for each meta-analysis at the given p value threshold.
Meta-analysis p < 1e-6	Meta-analysis of cow traits (31,076)	Weighted meta-analysis of bulls and cows (93,513)
Meta-analysis of bull traits (25,454)	14587	21336
Meta-analysis of cow traits (31,076)		26398
Meta-analysis p < 1e-8	Meta-analysis of cow traits (21,264)	Weighted meta-analysis of bulls and cows (49,533)
Meta-analysis of bull traits (15,728)	10795	14346
Meta-analysis of cow traits (21,264)		18278

## Sheet: Supplementary Data 3
Supplementary Data 3. Conventional false discovery rate for meta-analysis p values in bulls, in cows and in the combination of bulls and cows.
Meta-analysis type	p value	conventional FDR at the chosen p value
bull	1e-06	0.000689308
bull	1e-08	1.11618e-05
cow	1e-06	0.000564272
cow	1e-08	8.25109e-06
bull and cow	1e-06	0.000186089
bull and cow	1e-08	3.52204e-06

## Sheet: Supplementary Data 4
Supplementary Data 4. Features of variants with consistent effect directions, false discovery rate by effect direction (FDRed) and the conventional FDR at different single-trait p value thresholds averaged across 34 traits,
when imposing the p value thresholds separately in bulls and cows.
pthresh: p value threshold.
N.sig: number of variants at that p threshold.
N.sameDir: number of variants with consistent effect directions at the p threshold.
FDRed: false dicovery rate by effect direction.
convent.FDR: conventional FDR.
*.se was the standard error.
pthresh	bull.N.sig	bull.N.sig.se	bull.N.sameDir	bull.N.sameDir.se	bull.FDRed	bull.FDRed.se	bull.convent.FDR	bull.convent.FDR.se	cow.N.sig	cow.N.sig.se	cow.N.sameDir	cow.N.sameDir.se	cow.FDRed	cow.FDRed.se	cow.convent.FDR	cow.convent.FDR.se
1	1.73737e+07	33932.1	9.47433e+06	53064.2	0.909472	0.00498834	NA	NA	1.74426e+07	13789.7	9.47433e+06	53064.3	0.913728	0.00562361	NA	NA
0.1	1.72215e+06	13115.7	1.0944e+06	12707	0.727791	0.0147631	0.997091	0.00107072	1.7886e+06	20960.4	1.1211e+06	18274	0.746282	0.0148317	0.963727	0.00599228
0.01	211917	2780.76	148592	3815.16	0.602073	0.0233821	0.83664	0.0105153	226844	5496.69	155044	5248.57	0.641047	0.0234978	0.790176	0.0191345
0.001	32628.7	2167.94	25221.9	2215.33	0.494645	0.0288839	0.594277	0.0267414	36380.3	2451.34	26733.2	2383.13	0.574464	0.0303096	0.543294	0.0290073
0.0001	7600.56	1504.43	6452.44	1452.81	0.42775	0.0355018	0.401743	0.0374125	8676.29	1545.38	6900.79	1507.15	0.551697	0.0426423	0.322457	0.0316431
1e-05	3113.53	1087.73	2808.82	1040.7	0.370275	0.0456925	0.304076	0.0457587	3497.41	1064.85	2911.91	1034.88	0.566295	0.056763	0.183638	0.0317525
1e-06	1900.06	813.375	1743.26	777.833	0.372306	0.0625789	0.215478	0.0454104	2017.79	795.01	1788.76	773.201	0.530678	0.0677279	0.0959264	0.0209708
1e-07	1333.82	615.679	1236.94	586.464	0.304487	0.06233	0.197209	0.0506277	1425.91	625.968	1311.26	611.661	0.519625	0.0757709	0.0520895	0.0150018
1e-08	1057.35	494.738	983.912	469.646	0.259234	0.0614691	0.0359303	0.0102673	1123.12	514.641	1056.15	506.499	0.449518	0.0776945	0.0335548	0.0106326
1e-09	843.265	402.211	790.088	384.622	0.198768	0.0581956	0.00191825	0.000514436	909.912	420.344	854.588	414.296	0.350872	0.0783238	0.00211769	0.00083467
1e-10	686.882	335.313	644	321.186	0.195153	0.0575485	0.000380872	9.58796e-05	712.853	336.866	676.294	332.252	0.447237	0.0848825	5.64523e-05	1.43609e-05
1e-11	579.5	287.172	540.824	275.118	0.111125	0.0441161	2.54228e-05	1.14398e-05	610.647	292.936	579.029	288.784	0.33779	0.0800659	1.05219e-05	3.32612e-06
1e-12	466.118	235.85	435.088	230.609	0.170314	0.0692534	2.69648e-08	7.6928e-09	534.029	262.962	510.647	259.584	0.374143	0.0822313	5.57101e-07	1.76798e-07
1e-13	404.265	202.159	374.971	197.216	0.167117	0.0695125	3.27236e-09	9.67852e-10	483.5	242.78	469.471	239.727	0.281073	0.0735034	3.37793e-08	1.31717e-08
1e-14	352.324	172.208	323.824	166.397	0.165393	0.0688342	4.00038e-10	1.23199e-10	432.059	217.971	419.971	215.1	0.275282	0.0707888	3.81338e-09	1.33791e-09
1e-15	312.412	150.226	283.941	143.31	0.165475	0.0688262	4.71559e-11	1.48843e-11	392.324	198.432	382.912	196.783	0.166817	0.0524074	2.68961e-10	1.13318e-10
1e-16	274.382	129.642	246.059	121.344	0.164574	0.0688128	6.83815e-12	2.33984e-12	357.441	179.795	350.176	179.222	0.163895	0.0515087	2.54234e-10	1.14397e-10
1e-17	251.588	117.241	223.294	107.84	0.164498	0.0688192	1.16376e-12	4.32604e-13	328.294	165.06	321.971	164.539	0.156493	0.0494801	2.54423e-11	1.14383e-11
1e-18	174.588	92.9386	174.559	92.9295	0.000355872	0.000136471	2.33132e-13	8.35335e-14	291.912	148.82	287.235	148.364	0.21587	0.0599455	3.50931e-14	6.71554e-15
1e-19	157.471	83.2986	157.441	83.2891	0.000381316	0.000146228	5.18004e-14	1.92339e-14	260.206	131.26	256.235	130.804	0.217132	0.0614682	4.24314e-15	8.40895e-16
1e-20	146.441	76.9139	146.441	76.9139	0	0	1.72209e-16	1.49391e-17	240.206	121.485	236.647	121.106	0.220575	0.0608487	4.93568e-16	1.01193e-16
1e-21	137.176	71.6976	137.176	71.6976	0	0	1.80191e-17	1.4434e-18	224.029	112.982	221.176	112.667	0.191882	0.0580072	6.11491e-17	1.38557e-17
1e-22	118.912	62.0806	118.912	62.0806	0	0	2.01767e-18	1.33608e-19	212.206	107.559	209.529	107.229	0.188006	0.0569113	7.56168e-18	1.89757e-18
1e-23	111.529	57.6819	111.529	57.6819	0	0	2.11073e-19	1.28081e-20	200.088	101.373	197.824	101.106	0.139732	0.0577196	1.12979e-18	3.3709e-19
1e-24	106.118	54.3337	106.118	54.3337	0	0	2.18202e-20	1.23325e-21	188.529	95.9649	186.706	95.9007	0.137371	0.0573651	1.64878e-19	5.41935e-20
1e-25	101.618	51.7211	101.618	51.7211	0	0	2.2591e-21	1.23235e-22	172.265	89.1403	170.647	89.1293	0.131143	0.0549507	2.59444e-20	9.27413e-21
1e-26	94.3235	48.2624	94.3235	48.2624	0	0	2.4661e-22	1.47288e-23	159.824	82.9368	158.235	82.9429	0.131011	0.0549617	3.01246e-21	1.09933e-21
1e-27	90.5294	46.5993	90.5294	46.5993	0	0	2.59112e-23	1.57454e-24	143.029	72.1319	141.559	72.1537	0.126263	0.0530409	3.61903e-22	1.34781e-22
1e-28	79.8824	43.2939	79.8824	43.2939	0	0	3.38174e-24	3.32566e-25	135.353	67.7163	133.941	67.74	0.132231	0.0555483	7.73372e-23	3.06282e-23
1e-29	76.7059	42.0402	76.7059	42.0402	0	0	3.69194e-25	4.087e-26	132.676	66.4916	131.324	66.5138	0.128852	0.0541285	1.51031e-23	6.15436e-24
1e-30	72.9412	39.8584	72.9412	39.8584	0	0	3.85848e-26	4.26955e-27	128.529	64.1101	127.176	64.1304	0.154622	0.0592948	4.58308e-26	9.98598e-27
1e-31	70.3235	38.2411	70.3235	38.2411	0	0	3.97485e-27	4.38434e-28	124.088	61.5157	122.735	61.5339	0.154622	0.0592948	4.62366e-27	9.94767e-28
1e-32	67.6176	36.4377	67.6176	36.4377	0	0	4.04054e-28	4.3005e-29	120.265	59.7726	118.912	59.8032	0.187755	0.0720008	5.29897e-28	1.23257e-28
1e-33	65.0588	35.2073	65.0588	35.2073	0	0	4.15408e-29	4.22563e-30	115	57.654	113.676	57.6817	0.185567	0.0711617	5.43027e-29	1.23843e-29
1e-34	62.3824	33.6261	62.3824	33.6261	0	0	4.2617e-30	4.15515e-31	113.088	56.8129	111.824	56.8392	0.181053	0.0694305	5.54351e-30	1.26466e-30
1e-35	60.8235	32.5878	60.8235	32.5878	0	0	4.31897e-31	4.12457e-32	108.029	54.1739	106.765	54.1978	0.181053	0.0694305	5.62002e-31	1.25765e-31
1e-36	59.4118	31.5714	59.4118	31.5714	0	0	4.35802e-32	4.06744e-33	103.588	52.7421	102.941	52.7708	0.2	0.0766965	1.14929e-31	3.4813e-32
1e-37	57.3235	30.1562	57.3235	30.1562	0	0	4.43559e-33	4.00588e-34	100.118	50.9543	99.4706	50.9827	0.2	0.0766965	1.15595e-32	3.47523e-33
1e-38	56	29.4337	56	29.4337	0	0	4.54507e-34	4.14627e-35	96.7647	49.1204	96.1765	49.1467	0.2	0.0766965	1.24462e-33	3.79357e-34
1e-39	53.3824	28.4045	53.3824	28.4045	0	0	5.06243e-35	5.53036e-36	93.8529	48.0091	93.2941	48.0338	0.2	0.0766965	1.28468e-34	3.90631e-35
1e-40	52.5882	27.9662	52.5882	27.9662	0	0	5.13889e-36	5.62719e-37	91.0588	46.5491	90.5	46.5735	0.2	0.0766965	1.29119e-35	3.90033e-36
1e-41	51.7647	27.4951	51.7647	27.4951	0	0	5.19515e-37	5.62787e-38	88.9412	45.6355	88.4118	45.6586	0.2	0.0766965	1.33104e-36	4.02264e-37
1e-42	50.9412	27.1244	50.9412	27.1244	0	0	5.28156e-38	5.6771e-39	86.0294	44.5822	85.5	44.6047	0.2	0.0766965	1.34403e-37	4.01121e-38
1e-43	50.2353	26.7737	50.2353	26.7737	0	0	5.40024e-39	5.94059e-40	81.1176	42.9023	80.6176	42.9229	0.2	0.0766965	1.41116e-38	4.12176e-39
1e-44	49.7059	26.4943	49.7059	26.4943	0	0	5.47136e-40	6.06767e-41	79.6765	42.3165	79.2059	42.3399	0.2	0.0766965	2.23733e-39	7.27189e-40
1e-45	49	26.2427	49	26.2427	0	0	5.71312e-41	6.78969e-42	78	41.4476	77.5294	41.4709	0.2	0.0766965	2.24358e-40	7.2662e-41
1e-46	47.9412	25.6731	47.9412	25.6731	0	0	5.91304e-42	7.2656e-43	76.7353	40.6364	76.2647	40.6597	0.2	0.0766965	2.2462e-41	7.2637e-42
1e-47	46.9706	25.1424	46.9706	25.1424	0	0	6.03342e-43	7.41911e-44	73.6176	38.6005	73.1471	38.6239	0.2	0.0766965	2.25148e-42	7.25844e-43
1e-48	46.4412	24.8722	46.4412	24.8722	0	0	6.10967e-44	7.5309e-45	72.0294	37.7039	71.5588	37.7273	0.2	0.0766965	2.25687e-43	7.25346e-44
1e-49	45.9706	24.6856	45.9706	24.6856	0	0	6.33013e-45	8.23474e-46	69.6176	36.3593	69.2059	36.38	0.2	0.0766965	2.50997e-44	8.18667e-45
1e-50	44.8235	24.2394	44.8235	24.2394	0	0	6.75524e-46	9.40525e-47	66.3824	34.9469	66.0588	34.9637	0.2	0.0766965	3.27203e-45	1.09858e-45
1e-51	40.7941	22.9233	40.7941	22.9233	0	0	8.15312e-47	1.22247e-47	64.4706	33.9171	64.2647	33.9281	0.2	0.0766965	4.75315e-46	1.66222e-46
1e-52	39.5294	22.5787	39.5294	22.5787	0	0	9.28957e-48	1.55438e-48	61.4706	32.1599	61.2647	32.171	0.2	0.0766965	4.76535e-47	1.66107e-47
1e-53	39.2647	22.4274	39.2647	22.4274	0	0	9.31764e-49	1.55169e-49	60.6765	31.9337	60.4706	31.9446	0.2	0.0766965	4.77944e-48	1.65983e-48
1e-54	38.0294	21.9032	38.0294	21.9032	0	0	9.99356e-50	1.7276e-50	60.1176	31.6492	59.9118	31.6601	0.2	0.0766965	4.78467e-49	1.65936e-49
1e-55	34	20.4209	34	20.4209	0	0	1.08725e-50	1.66054e-51	59.3235	31.1385	59.1176	31.1495	0.2	0.0766965	4.78648e-50	1.65918e-50
1e-56	33.4706	20.265	33.4706	20.265	0	0	1.15454e-51	1.84522e-52	59.1176	31.0458	58.9118	31.0567	0.2	0.0766965	4.78879e-51	1.65898e-51
1e-57	33.0882	20.1065	33.0882	20.1065	0	0	1.17336e-52	1.874e-53	58.6765	30.8191	58.5	30.8288	0.2	0.0766965	6.26298e-52	2.22331e-52
1e-58	32.6471	19.9073	32.6471	19.9073	0	0	1.2042e-53	1.9416e-54	56.8235	29.6916	56.6471	29.7013	0.2	0.0766965	6.27023e-53	2.22262e-53
1e-59	32.0882	19.7628	32.0882	19.7628	0	0	1.25451e-54	2.05037e-55	56.5294	29.5711	56.3529	29.5808	0.2	0.0766965	6.27469e-54	2.22222e-54
1e-60	30.9706	19.5434	30.9706	19.5434	0	0	1.46543e-55	2.60195e-56	55.6176	29.1213	55.4412	29.1309	0.2	0.0766965	6.27968e-55	2.22174e-55
1e-61	30.5	19.2774	30.5	19.2774	0	0	1.47935e-56	2.59308e-57	53.7647	28.1021	53.7059	28.1054	0.2	0.0766965	1.80673e-55	6.73791e-56
1e-62	30.1176	19.0247	30.1176	19.0247	0	0	1.48684e-57	2.58682e-58	53.6176	28.0082	53.5588	28.0116	0.2	0.0766965	1.80677e-56	6.73787e-57
1e-63	29.5882	18.8382	29.5882	18.8382	0	0	1.5265e-58	2.63815e-59	53.0294	27.7989	52.9706	27.8022	0.2	0.0766965	1.80761e-57	6.73707e-58
1e-64	28.4706	18.5891	28.4706	18.5891	0	0	1.63025e-59	2.67678e-60	52.6176	27.6203	52.5588	27.6236	0.2	0.0766965	1.80825e-58	6.73647e-59
1e-65	28.0588	18.5019	28.0588	18.5019	0	0	1.67374e-60	2.67299e-61	52.4412	27.5344	52.3824	27.5378	0.2	0.0766965	1.80843e-59	6.7363e-60
1e-66	27.7353	18.358	27.7353	18.358	0	0	1.79568e-61	3.04751e-62	48.1471	26.3008	48.0882	26.304	0.2	0.0766965	1.81523e-60	6.72984e-61
1e-67	27.1765	18.3	27.1765	18.3	0	0	1.91542e-62	3.14047e-63	47.2059	26.0897	47.1471	26.0929	0.2	0.0766965	1.81817e-61	6.72707e-62
1e-68	26.2647	18.1583	26.2647	18.1583	0	0	2.17874e-63	3.32537e-64	46.2353	25.894	46.1765	25.8971	0.2	0.0766965	1.82317e-62	6.72244e-63
1e-69	26.0882	18.0901	26.0882	18.0901	0	0	2.22465e-64	3.37768e-65	45.7059	25.7558	45.6471	25.7589	0.2	0.0766965	1.82526e-63	6.72049e-64
1e-70	26	18.026	26	18.026	0	0	2.22593e-65	3.37548e-66	45.5588	25.6742	45.5	25.6773	0.2	0.0766965	1.82554e-64	6.72023e-65
1e-71	25.7353	17.9204	25.7353	17.9204	0	0	2.29642e-66	3.46556e-67	44.7647	25.4064	44.7059	25.4094	0.2	0.0766965	1.82979e-65	6.71634e-66
1e-72	25.7059	17.8928	25.7059	17.8928	0	0	2.29655e-67	3.46526e-68	44.6471	25.3273	44.5882	25.3304	0.2	0.0766965	1.82983e-66	6.7163e-67
1e-73	25.5	17.8596	25.5	17.8596	0	0	2.43494e-68	3.72483e-69	44.5588	25.3113	44.5	25.3144	0.2	0.0766965	1.8301e-67	6.71604e-68
1e-74	24.2647	17.3617	24.2647	17.3617	0	0	2.50833e-69	3.73053e-70	43.7647	25.0644	43.7059	25.0675	0.2	0.0766965	1.83223e-68	6.71401e-69
1e-75	22.0294	15.4799	22.0294	15.4799	0	0	2.76062e-70	4.19338e-71	41.2647	23.3941	41.2059	23.3972	0.2	0.0766965	1.83403e-69	6.71231e-70
1e-76	21.3529	15.1984	21.3529	15.1984	0	0	3.55425e-71	6.33702e-72	40.8529	23.1232	40.7941	23.1263	0.2	0.0766965	1.8342e-70	6.71215e-71
1e-77	20.9412	15.061	20.9412	15.061	0	0	4.87794e-72	1.04447e-72	40.8235	23.104	40.7647	23.1071	0.2	0.0766965	1.83421e-71	6.71213e-72
1e-78	20.8235	15.0506	20.8235	15.0506	0	0	5.22383e-73	1.13613e-73	40.3824	22.9411	40.3235	22.9442	0.2	0.0766965	1.83537e-72	6.71103e-73
1e-79	20.5294	14.9916	20.5294	14.9916	0	0	6.1915e-74	1.37397e-74	40.2059	22.8678	40.1471	22.8708	0.2	0.0766965	1.8358e-73	6.71062e-74
1e-80	20.0294	14.7873	20.0294	14.7873	0	0	7.71429e-75	1.72979e-75	39.5	22.564	39.4412	22.567	0.2	0.0766965	1.83753e-74	6.70898e-75
1e-81	19.4118	14.5692	19.4118	14.5692	0	0	9.13212e-76	1.98345e-76	38.2941	21.9873	38.2353	21.9904	0.2	0.0766965	1.84056e-75	6.70611e-76
1e-82	19	14.5094	19	14.5094	0	0	1.29906e-76	2.42666e-77	35.9118	21.3918	35.8529	21.3947	0.2	0.0766965	1.86134e-76	6.68705e-77
1e-83	18.7941	14.3434	18.7941	14.3434	0	0	1.40436e-77	2.65106e-78	35.6176	21.265	35.5588	21.2679	0.2	0.0766965	1.864e-77	6.68466e-78
1e-84	18.6176	14.1768	18.6176	14.1768	0	0	1.40448e-78	2.65081e-79	34.7353	21.023	34.6765	21.0258	0.2	0.0766965	1.88175e-78	6.66917e-79
1e-85	18.4412	14.0104	18.4412	14.0104	0	0	1.40461e-79	2.65056e-80	34.6765	20.9817	34.6176	20.9845	0.2	0.0766965	1.88177e-79	6.66914e-80
1e-86	18.2353	13.9023	18.2353	13.9023	0	0	2.14092e-80	4.72174e-81	34.5294	20.8789	34.4706	20.8817	0.2	0.0766965	1.88184e-80	6.66907e-81
1e-87	18.0588	13.8509	18.0588	13.8509	0	0	1.03159e-81	2.84233e-82	34.4412	20.8371	34.3824	20.84	0.2	0.0766965	1.88315e-81	6.66795e-82
1e-88	17.7647	13.6113	17.7647	13.6113	0	0	1.03229e-82	2.8413e-83	34.0588	20.5731	34	20.576	0.2	0.0766965	1.88333e-82	6.66777e-83
1e-89	16.9706	13.3846	16.9706	13.3846	0	0	1.03998e-83	2.83039e-84	33.7941	20.4299	33.7353	20.4328	0.2	0.0766965	1.88614e-83	6.66536e-84
1e-90	16.7353	13.3047	16.7353	13.3047	0	0	1.04255e-84	2.82677e-85	33.6176	20.3479	33.5588	20.3508	0.2	0.0766965	1.88915e-84	6.66282e-85
1e-91	16.4412	13.2359	16.4412	13.2359	0	0	1.04671e-85	2.82094e-86	33.4118	20.2659	33.3529	20.2687	0.2	0.0766965	1.89411e-85	6.65867e-86
1e-92	16.0588	13.1623	16.0588	13.1623	0	0	1.24912e-86	3.39528e-87	33.4118	20.2659	33.3529	20.2687	0.2	0.0766965	1.89411e-86	6.65867e-87
1e-93	16.0588	13.1623	16.0588	13.1623	0	0	1.24912e-87	3.39528e-88	33.1471	20.0842	33.0882	20.087	0.2	0.0766965	1.89425e-87	6.65853e-88
1e-94	16.0588	13.1623	16.0588	13.1623	0	0	1.24912e-88	3.39528e-89	32.6765	19.765	32.6176	19.7679	0.2	0.0766965	1.89449e-88	6.65828e-89
1e-95	15.9706	13.0764	15.9706	13.0764	0	0	1.24921e-89	3.39514e-90	32.6471	19.7444	32.5882	19.7472	0.2	0.0766965	1.89451e-89	6.65827e-90
1e-96	15.5294	12.8537	15.5294	12.8537	0	0	1.25499e-90	3.38706e-91	32.5	19.729	32.4412	19.7319	0.2	0.0766965	1.89626e-90	6.6566e-91
1e-97	15.4118	12.7856	15.4118	12.7856	0	0	1.25644e-91	3.38503e-92	31.8235	19.5986	31.7647	19.6014	0.2	0.0766965	1.90499e-91	6.6484e-92
1e-98	15.2647	12.754	15.2647	12.754	0	0	3.02413e-92	8.63098e-93	31.5588	19.4376	31.5	19.4404	0.2	0.0766965	1.9069e-92	6.64678e-93
1e-99	15	12.7211	15	12.7211	0	0	1.27131e-94	2.07979e-95	31.4412	19.4146	31.3824	19.4174	0.2	0.0766965	1.91132e-93	6.64306e-94
1e-100	14.8235	12.6204	14.8235	12.6204	0	0	1.31269e-95	2.17305e-96	30.8824	19.2734	30.8824	19.2734	0	0	2.1004e-95	4.03069e-96

## Sheet: Supplementary Data 5
Supplementary Data 5. Characteristics of false discovery rates (FDR) and predicted True Effects (TE) on traits at thresholds of p values for multi-trait meta-analysis imposed separately in two sexes.
The number (#) of variants were at respect p threshold was shown with the conventional FDR based on Bolormaa’s method [1].
The multi-trait false discovery rate (FDRed) was based on the multi-trait EDME model (equation 7).
The average number of traits with consistent effect directions between sexes and the predicted number of TE̅ (equation 5) were shown at each p threshold with standard error (SE).
bull.p	# significant variants	Conventional.FDR	FDRed	# traits with agreed effect directions between sexes	SE	predicted TE	SE	cow.p	# significant variants	Conventional.FDR	FDRed	# traits with agreed effect directions between sexes	SE	predicted TE	SE
1	17571074	Inf	0.430568	18.3328	0.000874558	4.29664	0.0010914	1	17566377	Inf	0.430148	18.3377	0.000871862	4.29779	0.00109156
0.1	2426708	0.697912	0.232406	19.3465	0.00212969	5.60242	0.00323476	0.1	2777911	0.59563	0.273542	19.0813	0.00216824	5.3505	0.00299206
0.01	489266	0.354687	0.180168	19.7184	0.00516673	6.37632	0.00758549	0.01	611953	0.281553	0.224069	19.2844	0.00524401	5.96532	0.00676134
0.001	139001	0.126243	0.161193	20.0369	0.0108184	7.15698	0.0149216	0.001	176016	0.0994845	0.218764	19.3567	0.0115917	6.61507	0.0135291
0.0001	62544	0.0281539	0.17546	20.1217	0.0179926	7.58877	0.0228118	0.0001	74501	0.0236193	0.201152	19.415	0.0193393	7.04997	0.0212686
1e-05	36668	0.00480879	0.184466	20.2151	0.0251067	7.94017	0.0301604	1e-05	43536	0.00404861	0.203234	19.403	0.0267203	7.28468	0.0283505
1e-06	25454	0.000693169	0.141667	20.6045	0.0290269	8.49014	0.036423	1e-06	31076	0.000567586	0.207041	19.5347	0.0310156	7.38847	0.033673
1e-07	19346	9.12335e-05	0.0803267	21.2539	0.0247836	8.98604	0.040977	1e-07	25175	7.00862e-05	0.201549	19.6782	0.0340084	7.54963	0.0374226
1e-08	15728	1.12243e-05	0.0675229	21.4137	0.0263656	9.1929	0.0452806	1e-08	21264	8.29952e-06	0.212942	19.7745	0.0376451	7.77888	0.041107
1e-09	13016	1.35651e-06	0.0305778	21.534	0.0277155	9.33128	0.0491315	1e-09	17979	9.81778e-07	0.197453	19.8582	0.0416164	7.96229	0.0454857
1e-10	11356	1.55495e-07	0.0135611	21.5008	0.02918	9.2522	0.0518512	1e-10	14658	1.20444e-07	0.193342	20.0569	0.0440633	8.05813	0.0494182
1e-11	9877	1.78794e-08	0.0127569	21.5213	0.0313567	9.29128	0.0557241	1e-11	12633	1.39767e-08	0.149766	20.3277	0.0447878	8.31726	0.0515386
1e-12	8967	1.96949e-09	0.011152	21.5301	0.0324746	9.29252	0.0579816	1e-12	11382	1.5514e-09	0.0778422	20.815	0.0391943	8.57934	0.0533118
1e-13	8146	2.16809e-10	0.0105573	21.5115	0.0334822	9.25681	0.0596159	1e-13	10571	1.67049e-10	0.0771923	20.8625	0.040208	8.641	0.0547947
1e-14	7405	2.38514e-11	0.00756246	21.6212	0.0355814	9.49251	0.0628194	1e-14	9767	1.80809e-11	0.0677793	20.9343	0.0416694	8.77956	0.0561853
1e-15	6835	2.58413e-12	0.00555962	21.5898	0.0369349	9.42121	0.0655822	1e-15	9005	1.96117e-12	0.056191	21.1016	0.0411344	8.94392	0.0584984
1e-16	6167	2.86415e-13	0.0045403	21.4745	0.0381845	9.19604	0.0674367	1e-16	7914	2.23167e-13	0.055345	21.1703	0.0435974	9.07784	0.0606677
1e-17	5671	3.11474e-14	0.00387939	21.2973	0.0390835	8.85593	0.0683573	1e-17	7272	2.42878e-14	0.0426293	21.148	0.0430504	8.92189	0.0618842
1e-18	5335	3.31097e-15	0.00337395	21.2789	0.0403316	8.82099	0.0705793	1e-18	6866	2.57246e-15	0.03612	21.1828	0.0439281	8.96446	0.0637236
1e-19	4930	3.58305e-16	0.00324544	21.2617	0.042383	8.80041	0.0737557	1e-19	6377	2.7698e-16	0.0310491	21.2413	0.0461136	9.10428	0.0660316
1e-20	4335	4.07498e-17	0.00369089	21.3979	0.0436193	9.0293	0.0754956	1e-20	5658	3.1219e-17	0.0289855	21.1858	0.0473555	8.95723	0.067902
1e-21	3994	4.42298e-18	0.00350526	21.3806	0.0456439	9.00551	0.0786365	1e-21	5043	3.50274e-18	0.028951	21.2905	0.0509052	9.18779	0.072058
1e-22	3455	5.11315e-19	0.00289436	21.5473	0.0484371	9.31693	0.0843309	1e-22	4671	3.78178e-19	0.0274031	21.2006	0.053328	9.03575	0.0745155
1e-23	3266	5.4091e-20	0.00306185	21.5964	0.0496909	9.39375	0.0871893	1e-23	4475	3.94746e-20	0.0263687	21.1526	0.054884	8.96313	0.0758325
1e-24	3048	5.79604e-21	0.00328084	21.6841	0.0514735	9.56693	0.0900009	1e-24	4260	4.14674e-21	0.0248826	21.1183	0.0563712	8.89249	0.0780179
1e-25	2882	6.12994e-22	0.00346981	21.7075	0.0538064	9.62526	0.0936956	1e-25	4074	4.33611e-22	0.0250368	21.1043	0.0579878	8.87531	0.0801493
1e-26	2813	6.28033e-23	0.00355492	21.7241	0.054329	9.64877	0.0951435	1e-26	3954	4.46773e-23	0.0257967	21.086	0.0592857	8.85736	0.0813515
1e-27	2714	6.50945e-24	0.0036846	21.7167	0.0555941	9.64112	0.0969826	1e-27	3815	4.63055e-24	0.0262123	21.0674	0.0607469	8.8346	0.0830997
1e-28	2652	6.66166e-25	0.00377074	21.7304	0.0562822	9.6727	0.0978514	1e-28	3604	4.90171e-25	0.027192	21.0302	0.0634236	8.79301	0.0861409
1e-29	2462	7.17584e-26	0.00406174	21.738	0.0597266	9.70431	0.103308	1e-29	3247	5.44075e-26	0.0295658	21	0.0695998	8.80505	0.0938759
1e-30	2294	7.70143e-27	0.00348736	21.8548	0.0620593	9.94507	0.106706	1e-30	3174	5.56591e-27	0.0302457	20.9798	0.0709106	8.78324	0.0952574
1e-31	2182	8.09679e-28	0.00366636	21.8845	0.0634299	10.0018	0.109265	1e-31	3131	5.64236e-28	0.0306611	20.9649	0.0715955	8.76397	0.0957912
1e-32	2002	8.82486e-29	0.002997	22.013	0.0639904	10.1878	0.112078	1e-32	3058	5.77708e-29	0.0313931	20.9585	0.0729638	8.77109	0.0970637
1e-33	1952	9.05093e-30	0.00307377	22.0497	0.0649957	10.2633	0.113556	1e-33	2961	5.96637e-30	0.019588	21.2918	0.060337	8.95171	0.0970331
1e-34	1910	9.24998e-31	0.00314136	22.0969	0.0656088	10.3602	0.114161	1e-34	2911	6.06886e-31	0.0199244	21.2875	0.0608175	8.94057	0.0980103
1e-35	1853	9.53455e-32	0.00323799	22.1069	0.0672771	10.3853	0.11685	1e-35	2764	6.39168e-32	0.0209841	21.3325	0.062738	9.01954	0.101012
1e-36	1754	1.00728e-32	0.0022805	22.0815	0.0689302	10.3227	0.121177	1e-36	2451	7.20805e-33	0.0212158	21.4941	0.0654083	9.27621	0.108473
1e-37	1679	1.05227e-33	0.00238237	22.1161	0.0715826	10.399	0.12556	1e-37	2350	7.51788e-34	0.0221277	21.5417	0.0674788	9.38383	0.111227
1e-38	1631	1.08325e-34	0.00245248	22.1441	0.0732927	10.4598	0.128302	1e-38	2269	7.78629e-35	0.0220361	21.5848	0.0689075	9.46849	0.113738
1e-39	1566	1.12821e-35	0.00255428	22.1405	0.075767	10.4598	0.132331	1e-39	2177	8.11539e-36	0.0229674	21.6243	0.0711762	9.55903	0.116915
1e-40	1504	1.17473e-36	0.00265957	22.2281	0.0766724	10.641	0.132593	1e-40	2123	8.32183e-37	0.0141309	21.7372	0.0665151	9.65144	0.118262
1e-41	1471	1.20108e-37	0.00271924	22.3127	0.0740968	10.7492	0.133181	1e-41	2035	8.68174e-38	0.0137592	21.8005	0.0675569	9.76904	0.120966
1e-42	1445	1.22269e-38	0.00276817	22.3495	0.0749984	10.8249	0.134568	1e-42	2021	8.74189e-39	0.0118753	21.8308	0.0664275	9.80109	0.121228
1e-43	1409	1.25394e-39	0	22.4379	0.0682789	10.8801	0.136294	1e-43	1973	8.95459e-40	0.0121642	21.8662	0.0676586	9.87532	0.12329
1e-44	1363	1.29626e-40	0	22.5407	0.068381	11.0858	0.136476	1e-44	1931	9.14937e-41	0.0124288	21.8949	0.0687901	9.93578	0.125189
1e-45	1289	1.37068e-41	0	22.6276	0.0706259	11.2552	0.141252	1e-45	1846	9.57071e-42	0.0108342	21.9442	0.0705275	10.0358	0.128027
1e-46	1272	1.389e-42	0	22.6423	0.0712105	11.2846	0.142421	1e-46	1804	9.79355e-43	0.0110865	21.9368	0.0718574	10.0233	0.13038
1e-47	1257	1.40558e-43	0	22.6436	0.071788	11.2872	0.143576	1e-47	1784	9.90336e-44	0.00672646	21.9619	0.0715	10.0504	0.130813
1e-48	1243	1.42141e-44	0	22.6629	0.0722545	11.3258	0.144509	1e-48	1753	1.00785e-44	0.00684541	21.9852	0.0722308	10.0981	0.131987
1e-49	1230	1.43643e-45	0	22.6821	0.0724041	11.3642	0.144808	1e-49	1718	1.02838e-45	0.00232829	22.0716	0.0687888	10.1979	0.132839
1e-50	1223	1.44466e-46	0	22.686	0.0727301	11.372	0.14546	1e-50	1695	1.04234e-46	0.00235988	22.0891	0.0692799	10.2336	0.133716
1e-51	1215	1.45417e-47	0	22.6996	0.0729769	11.3992	0.145954	1e-51	1664	1.06176e-47	0.00240385	22.1322	0.069626	10.3209	0.134227
1e-52	1204	1.46746e-48	0	22.7226	0.0731547	11.4452	0.146309	1e-52	1632	1.08258e-48	0.00245098	22.1716	0.0699763	10.3983	0.134858
1e-53	1185	1.49099e-49	0	22.7662	0.0734354	11.5325	0.146871	1e-53	1564	1.12966e-49	0.00255754	22.3101	0.0702287	10.6752	0.134987
1e-54	1164	1.51789e-50	0	22.8076	0.0739893	11.6151	0.147979	1e-54	1516	1.16543e-50	0.00263852	22.407	0.0701983	10.8707	0.13451
1e-55	1150	1.53637e-51	0	22.8383	0.0743378	11.6765	0.148676	1e-55	1482	1.19217e-51	0.00269906	22.4312	0.071337	10.9204	0.136596
1e-56	1126	1.56912e-52	0	22.8801	0.0751858	11.7602	0.150372	1e-56	1471	1.20108e-52	0.00271924	22.4432	0.0716306	10.9449	0.13711
1e-57	1124	1.57191e-53	0	22.8817	0.0753009	11.7633	0.150602	1e-57	1403	1.2593e-53	0.00285103	22.6172	0.0706187	11.2815	0.135171
1e-58	1107	1.59605e-54	0	22.9268	0.0753918	11.8537	0.150784	1e-58	1364	1.29531e-54	0.00293255	22.6767	0.071425	11.3988	0.136664
1e-59	1095	1.61354e-55	0	22.9589	0.0754815	11.9178	0.150963	1e-59	1350	1.30874e-55	0.00296296	22.6852	0.0719022	11.4163	0.137526
1e-60	1069	1.65279e-56	0	23.0009	0.0765545	12.0019	0.153109	1e-60	1333	1.32543e-56	0.00300075	22.6939	0.0725014	11.4344	0.13861
1e-61	1023	1.72711e-57	0	23.1378	0.0767684	12.2757	0.153537	1e-61	1278	1.38248e-57	0.00312989	22.7887	0.0741823	11.626	0.14151
1e-62	1004	1.7598e-58	0	23.2032	0.076586	12.4064	0.153172	1e-62	1230	1.43643e-58	0.00325203	22.7683	0.0767085	11.587	0.14627
1e-63	948	1.86376e-59	0	23.3217	0.0781635	12.6435	0.156327	1e-63	1215	1.45417e-59	0.00329218	22.7967	0.0772086	11.6444	0.147122
1e-64	919	1.92257e-60	0	23.3439	0.0801039	12.6877	0.160208	1e-64	1168	1.51269e-60	0.00342466	22.9007	0.0786726	11.8545	0.149526
1e-65	885	1.99644e-61	0	23.4395	0.0797523	12.8791	0.159505	1e-65	1158	1.52575e-61	0.00345423	22.9266	0.0787494	11.9067	0.149532
1e-66	873	2.02388e-62	0	23.4559	0.0804463	12.9118	0.160893	1e-66	1151	1.53503e-62	0.00347524	22.9305	0.0790647	11.9149	0.150094
1e-67	830	2.12874e-63	0	23.4542	0.0825756	12.9084	0.165151	1e-67	1138	1.55257e-63	0.00351494	22.935	0.0795844	11.9244	0.150998
1e-68	799	2.21134e-64	0	23.5682	0.0818545	13.1364	0.163709	1e-68	1128	1.56633e-64	0.0035461	22.9371	0.0801694	11.9291	0.152081
1e-69	776	2.27688e-65	0	23.692	0.0797964	13.384	0.159593	1e-69	1118	1.58034e-65	0.00357782	22.9463	0.0806004	11.9481	0.152832
1e-70	737	2.39737e-66	0	23.8277	0.0808886	13.6554	0.161777	1e-70	1109	1.59317e-66	0.00360685	22.9549	0.0808178	11.9657	0.153145
1e-71	729	2.42368e-67	0	23.8477	0.0812566	13.6955	0.162513	1e-71	1097	1.6106e-67	0.00364631	22.979	0.0808672	12.0146	0.15304
1e-72	719	2.45739e-68	0	23.8623	0.0822142	13.7246	0.164428	1e-72	1065	1.659e-68	0.00375587	23.0469	0.0814183	12.1521	0.153614
1e-73	700	2.5241e-69	0	23.9386	0.0824016	13.8771	0.164803	1e-73	1028	1.71871e-69	0.00389105	23.071	0.0831637	12.2023	0.156609
1e-74	698	2.53133e-70	0	23.9413	0.0825163	13.8825	0.165033	1e-74	1006	1.7563e-70	0.00397614	23.0845	0.0844813	12.2306	0.158958
1e-75	697	2.53496e-71	0	23.9397	0.0826208	13.8795	0.165242	1e-75	986	1.79193e-71	0.0040568	23.1359	0.0850896	12.3347	0.159789
1e-76	697	2.53496e-72	0	23.9397	0.0826208	13.8795	0.165242	1e-76	973	1.81587e-72	0.004111	23.1675	0.0856235	12.3988	0.160613
1e-77	697	2.53496e-73	0	23.9397	0.0826208	13.8795	0.165242	1e-77	971	1.81961e-73	0.00411946	23.173	0.0856838	12.4099	0.160692
1e-78	697	2.53496e-74	0	23.9397	0.0826208	13.8795	0.165242	1e-78	969	1.82336e-74	0.00412797	23.1765	0.0856736	12.4169	0.160622
1e-79	697	2.53496e-75	0	23.9397	0.0826208	13.8795	0.165242	1e-79	960	1.84046e-75	0.00416667	23.2104	0.085585	12.4854	0.160195
1e-80	696	2.5386e-76	0	23.9425	0.0826925	13.8851	0.165385	1e-80	902	1.95881e-76	0.00443459	23.2395	0.0904867	12.5477	0.169181
1e-81	692	2.55328e-77	0	23.9566	0.0827296	13.9133	0.165459	1e-81	891	1.98299e-77	0.00448934	23.2548	0.0913211	12.5791	0.170651
1e-82	690	2.56068e-78	0	23.9449	0.0825529	13.8899	0.165106	1e-82	890	1.98522e-78	0.00449438	23.2584	0.0913504	12.5865	0.170682
1e-83	684	2.58314e-79	0	23.943	0.0832116	13.886	0.166423	1e-83	882	2.00323e-79	0.00453515	23.2846	0.0914295	12.6395	0.1706
1e-84	681	2.59452e-80	0	23.9339	0.0833358	13.8678	0.166672	1e-84	877	2.01465e-80	0.004561	23.2862	0.0913517	12.6431	0.170286
1e-85	681	2.59452e-81	0	23.9339	0.0833358	13.8678	0.166672	1e-85	872	2.0262e-81	0.00458716	23.2867	0.0916689	12.6445	0.170819
1e-86	680	2.59834e-82	0	23.9382	0.0833465	13.8765	0.166693	1e-86	868	2.03554e-82	0.00460829	23.3018	0.0917779	12.6751	0.170918
1e-87	674	2.62147e-83	0	23.9496	0.0838117	13.8991	0.167623	1e-87	866	2.04024e-83	0.00461894	23.3037	0.091948	12.679	0.171221
1e-88	672	2.62927e-84	0	23.9494	0.0840613	13.8988	0.168123	1e-88	864	2.04497e-84	0.00462963	23.3021	0.0921539	12.6759	0.171604
1e-89	669	2.64106e-85	0	23.9492	0.0842527	13.8984	0.168505	1e-89	860	2.05448e-85	0.00465116	23.3047	0.0925244	12.6814	0.172275
1e-90	667	2.64898e-86	0	23.9535	0.0844427	13.907	0.168885	1e-90	857	2.06167e-86	0.00466744	23.3034	0.0925908	12.6791	0.172325
1e-91	661	2.67303e-87	0	23.9697	0.0848031	13.9395	0.169606	1e-91	856	2.06408e-87	0.0046729	23.3084	0.0925622	12.6893	0.172228
1e-92	659	2.68114e-88	0	23.9757	0.0848465	13.9514	0.169693	1e-92	847	2.08601e-88	0.00472255	23.3436	0.0925599	12.7603	0.171901
1e-93	658	2.68521e-89	0	23.9802	0.0848547	13.9605	0.169709	1e-93	846	2.08848e-89	0.00472813	23.3522	0.0922609	12.7754	0.17144
1e-94	657	2.6893e-90	0	23.9863	0.0847671	13.9726	0.169534	1e-94	844	2.09343e-90	0.00473934	23.3602	0.0922474	12.7915	0.171339
1e-95	657	2.6893e-91	0	23.9863	0.0847671	13.9726	0.169534	1e-95	840	2.1034e-91	0.0047619	23.3667	0.0925841	12.8048	0.171927
1e-96	657	2.6893e-92	0	23.9863	0.0847671	13.9726	0.169534	1e-96	837	2.11094e-92	0	23.417	0.0855857	12.8339	0.171171
1e-97	656	2.6934e-93	0	23.9893	0.0848422	13.9787	0.169684	1e-97	826	2.13905e-93	0	23.4213	0.0863013	12.8426	0.172603
1e-98	650	2.71826e-94	0	23.9923	0.0853492	13.9846	0.170698	1e-98	775	2.27982e-94	0	23.5277	0.0861614	13.0555	0.172323
1e-99	648	2.72665e-95	0	23.9861	0.0854722	13.9722	0.170944	1e-99	766	2.30661e-95	0	23.5535	0.0862509	13.107	0.172502
1e-100	646	2.7351e-96	0	23.9923	0.0853736	13.9845	0.170747	1e-100	764	2.31265e-96	0	23.5589	0.0863879	13.1178	0.172776

## Sheet: Supplementary Data 6
Supplementary Data 6. Top variants within each category of pleiotropy based on the number of traits the variant truly affected (column trn).
The column bc.X2.p was the p value of weighted meta-analysis of GWAS of bulls and cows and the bc.fdr was calculated based on bc.X2.p.
The column Pi is the dot product of t values between bulls and cows.
The variant annotation was based on ensembl variant effect prediction (McLaren et al 2016) and NGS-variant (Grant et al 2017) using the Run 6 version of the 1000-bull genome data.
SNP	chr	bp	bc.X2.p	bc.fdr	trn	Pi	Functional_Class	Ensembl_Gene_ID	Entrez_Gene_Name
Chr6:88840832	6	88840832	2.52161e-31	9.48643e-29	22	132.347	intergenic_variant	.	Close to GC (ENSBTAG00000013718)
Chr6:88922353	6	88922353	1.16e-30	4.30265e-28	22	124.021	intergenic_variant	.	Close to GC (ENSBTAG00000013718)
Chr18:58141989	18	58141989	1.77958e-79	4.04003e-74	22	248.182	downstream_gene_variant	ENSBTAG00000038487	ZNF613
Chr18:58402367	18	58402367	5.35642e-42	8.25156e-39	22	143.517	intergenic_variant	.	.
Chr18:58402617	18	58402617	5.35642e-42	8.25156e-39	22	143.517	intergenic_variant	.	.
Chr18:58411845	18	58411845	5.87743e-41	6.38421e-38	22	141.042	intergenic_variant	.	.
Chr6:88753120	6	88753120	9.14282e-28	3.25932e-25	21	123.851	intergenic_variant	.	.
Chr6:88773543	6	88773543	5.53105e-38	3.32096e-35	21	155.222	intergenic_variant	.	.
Chr6:88821806	6	88821806	6.05669e-35	2.50099e-32	21	146.876	intergenic_variant	.	.
Chr6:88840407	6	88840407	1.34237e-34	5.50173e-32	21	144.48	intergenic_variant	.	.
Chr6:88887287	6	88887287	2.33554e-36	1.10714e-33	21	145.937	intergenic_variant	.	.
Chr6:88910494	6	88910494	2.86854e-23	8.17997e-21	21	100.311	intergenic_variant	.	.
Chr6:88910892	6	88910892	3.03065e-23	8.63103e-21	21	100.041	intergenic_variant	.	.
Chr6:88950075	6	88950075	2.52581e-33	9.79829e-31	21	135.58	intergenic_variant	.	.
Chr6:88951060	6	88951060	3.3408e-33	1.29143e-30	21	135.111	intergenic_variant	.	.
Chr6:88952056	6	88952056	1.21948e-33	4.80127e-31	21	137.239	intergenic_variant	.	.
Chr6:88952089	6	88952089	1.21948e-33	4.80127e-31	21	137.239	intergenic_variant	.	.
Chr6:88952143	6	88952143	9.35607e-34	3.73486e-31	21	137.735	intergenic_variant	.	.
Chr6:88952204	6	88952204	2.17737e-33	8.45652e-31	21	136.359	intergenic_variant	.	.
Chr6:88952280	6	88952280	7.01963e-34	2.82956e-31	21	138.115	intergenic_variant	.	.
Chr6:88952286	6	88952286	7.01963e-34	2.82956e-31	21	138.115	intergenic_variant	.	.
Chr6:88952458	6	88952458	9.35607e-34	3.73486e-31	21	137.735	intergenic_variant	.	.
Chr6:88953464	6	88953464	9.35607e-34	3.73486e-31	21	137.735	intergenic_variant	.	.
Chr6:88953483	6	88953483	9.35607e-34	3.73486e-31	21	137.735	intergenic_variant	.	.
Chr6:88953631	6	88953631	9.35607e-34	3.73486e-31	21	137.735	intergenic_variant	.	.
Chr6:88953770	6	88953770	1.21948e-33	4.80127e-31	21	137.239	intergenic_variant	.	.
Chr6:88953823	6	88953823	1.28275e-33	5.04133e-31	21	137.194	intergenic_variant	.	.
Chr6:88953907	6	88953907	1.28275e-33	5.04133e-31	21	137.194	intergenic_variant	.	.
Chr6:88954816	6	88954816	1.01807e-33	4.03959e-31	21	137.629	intergenic_variant	.	.
Chr6:88954914	6	88954914	1.01807e-33	4.03959e-31	21	137.629	intergenic_variant	.	.
Chr6:88954922	6	88954922	1.01807e-33	4.03959e-31	21	137.629	intergenic_variant	.	.
Chr6:88955001	6	88955001	1.01807e-33	4.03959e-31	21	137.629	intergenic_variant	.	.
Chr6:88955132	6	88955132	1.01807e-33	4.03959e-31	21	137.629	intergenic_variant	.	.
Chr6:88955213	6	88955213	1.01807e-33	4.03959e-31	21	137.629	intergenic_variant	.	.
Chr6:88955351	6	88955351	1.01807e-33	4.03959e-31	21	137.629	intergenic_variant	.	.
Chr6:88955912	6	88955912	1.01807e-33	4.03959e-31	21	137.629	intergenic_variant	.	.
Chr6:88956037	6	88956037	1.03773e-33	4.10772e-31	21	137.716	intergenic_variant	.	.
Chr6:88956088	6	88956088	1.03773e-33	4.10772e-31	21	137.716	intergenic_variant	.	.
Chr6:88956182	6	88956182	8.62409e-34	3.4573e-31	21	137.996	intergenic_variant	.	.
Chr6:88956236	6	88956236	8.62409e-34	3.4573e-31	21	137.996	intergenic_variant	.	.
Chr6:88956256	6	88956256	8.62409e-34	3.4573e-31	21	137.996	intergenic_variant	.	.
Chr6:88956707	6	88956707	8.45394e-34	3.39942e-31	21	137.909	intergenic_variant	.	.
Chr6:88957007	6	88957007	8.52433e-34	3.42354e-31	21	138.112	intergenic_variant	.	.
Chr6:88957058	6	88957058	8.52433e-34	3.42354e-31	21	138.112	intergenic_variant	.	.
Chr6:88959470	6	88959470	1.02548e-33	4.06657e-31	21	137.661	intergenic_variant	.	.
Chr6:88959777	6	88959777	7.99202e-34	3.21956e-31	21	137.869	intergenic_variant	.	.
Chr6:88985301	6	88985301	5.80882e-38	3.4814e-35	21	151.958	intergenic_variant	.	.
Chr18:57496529	18	57496529	1.40177e-49	4.35932e-46	21	167.588	intron_variant	ENSBTAG00000012538	KLK14
Chr18:57496945	18	57496945	6.84855e-42	9.32369e-39	21	145.7	synonymous_variant	ENSBTAG00000012538	KLK14
Chr18:57497801	18	57497801	6.84855e-42	9.32369e-39	21	145.7	intron_variant	ENSBTAG00000012538	KLK14
Chr18:57501985	18	57501985	6.84855e-42	9.32369e-39	21	145.7	upstream_gene_variant	ENSBTAG00000012538	KLK14
Chr18:58348792	18	58348792	1.40825e-51	6.14811e-48	21	169.228	intergenic_variant	.	.
Chr18:58356053	18	58356053	3.64971e-51	1.40434e-47	21	167.926	intergenic_variant	.	.
Chr18:58356194	18	58356194	3.64971e-51	1.40434e-47	21	167.926	intergenic_variant	.	.
Chr18:58357373	18	58357373	1.40825e-51	6.14811e-48	21	169.228	intergenic_variant	.	.
Chr18:58357786	18	58357786	1.40825e-51	6.14811e-48	21	169.228	intergenic_variant	.	.
Chr18:58369292	18	58369292	1.63618e-51	6.75359e-48	21	168.994	intergenic_variant	.	.
Chr18:58380015	18	58380015	1.49756e-51	6.29589e-48	21	169.635	intergenic_variant	.	.
Chr18:58384499	18	58384499	3.50558e-51	1.39621e-47	21	169.647	intergenic_variant	.	.
Chr18:58384794	18	58384794	1.49756e-51	6.29589e-48	21	169.635	intergenic_variant	.	.
Chr18:58395731	18	58395731	6.52549e-52	3.22049e-48	21	170.362	intergenic_variant	.	.
Chr18:58401329	18	58401329	1.02647e-39	9.4728e-37	21	141.284	intergenic_variant	.	.
Chr18:58401397	18	58401397	9.68997e-40	9.01568e-37	21	141.292	intergenic_variant	.	.
Chr18:58401552	18	58401552	1.02573e-39	9.4728e-37	21	141.037	intergenic_variant	.	.
Chr18:58406780	18	58406780	1.0328e-41	1.32467e-38	21	144.734	intergenic_variant	.	.
Chr18:58406807	18	58406807	2.4684e-41	2.81598e-38	21	143.324	intergenic_variant	.	.
Chr18:58407063	18	58407063	3.3009e-41	3.6915e-38	21	142.888	intergenic_variant	.	.
Chr18:58407174	18	58407174	3.3009e-41	3.6915e-38	21	142.888	intergenic_variant	.	.
Chr18:58407574	18	58407574	1.84816e-40	1.89851e-37	21	139.03	intergenic_variant	.	.
Chr18:58407676	18	58407676	1.90789e-40	1.94229e-37	21	138.962	intergenic_variant	.	.
Chr18:58407873	18	58407873	6.67299e-41	7.17966e-38	21	140.34	intergenic_variant	.	.
Chr18:58408031	18	58408031	1.23213e-40	1.31323e-37	21	139.527	intergenic_variant	.	.
Chr18:58408078	18	58408078	3.99903e-41	4.42861e-38	21	140.975	intergenic_variant	.	.
Chr18:58409940	18	58409940	4.29745e-42	6.90339e-39	21	143.812	intergenic_variant	.	.
Chr18:58409984	18	58409984	4.13701e-42	6.90339e-39	21	143.889	intergenic_variant	.	.
Chr18:58410038	18	58410038	4.29745e-42	6.90339e-39	21	143.812	intergenic_variant	.	.
Chr18:58410197	18	58410197	1.08765e-41	1.37053e-38	21	142.532	intergenic_variant	.	.
Chr18:58410328	18	58410328	1.08765e-41	1.37053e-38	21	142.532	intergenic_variant	.	.
Chr18:58410945	18	58410945	4.29745e-42	6.90339e-39	21	143.812	intergenic_variant	.	.
Chr18:58411417	18	58411417	2.55162e-40	2.54066e-37	21	140.465	intergenic_variant	.	.
Chr18:58411423	18	58411423	2.64315e-40	2.60892e-37	21	140.463	intergenic_variant	.	.
Chr18:58411432	18	58411432	2.76408e-40	2.71647e-37	21	140.261	intergenic_variant	.	.
Chr18:58411653	18	58411653	2.64315e-40	2.60892e-37	21	140.463	intergenic_variant	.	.
Chr18:58411665	18	58411665	6.27654e-40	5.88804e-37	21	139.286	intergenic_variant	.	.
Chr18:58411669	18	58411669	6.27654e-40	5.88804e-37	21	139.286	intergenic_variant	.	.
Chr18:58411741	18	58411741	6.27654e-40	5.88804e-37	21	139.286	intergenic_variant	.	.
Chr18:58412426	18	58412426	8.47064e-42	1.12457e-38	21	142.418	intergenic_variant	.	.
Chr18:58412612	18	58412612	4.29745e-42	6.90339e-39	21	143.812	intergenic_variant	.	.
Chr18:58412627	18	58412627	7.32696e-42	9.90103e-39	21	143.842	intergenic_variant	.	.
Chr18:58416052	18	58416052	4.29745e-42	6.90339e-39	21	143.812	intergenic_variant	.	.
Chr18:58417199	18	58417199	4.29745e-42	6.90339e-39	21	143.812	intergenic_variant	.	.
Chr18:58417228	18	58417228	4.29745e-42	6.90339e-39	21	143.812	intergenic_variant	.	.
Chr18:58417630	18	58417630	4.29745e-42	6.90339e-39	21	143.812	intergenic_variant	.	.
Chr18:58418709	18	58418709	4.8621e-42	7.6124e-39	21	143.635	intergenic_variant	.	.
Chr18:58418747	18	58418747	4.8621e-42	7.6124e-39	21	143.635	intergenic_variant	.	.
Chr18:58419813	18	58419813	4.29745e-42	6.90339e-39	21	143.812	intergenic_variant	.	.
Chr18:58419894	18	58419894	4.29745e-42	6.90339e-39	21	143.812	intergenic_variant	.	.
Chr18:58420705	18	58420705	4.29745e-42	6.90339e-39	21	143.812	intergenic_variant	.	.
Chr18:58423921	18	58423921	2.13888e-38	1.9042e-35	21	134.766	upstream_gene_variant	ENSBTAG00000019851	PPP2R1A
Chr18:58427984	18	58427984	4.34843e-42	6.90339e-39	21	143.691	intron_variant	ENSBTAG00000019851	PPP2R1A
Chr18:58428860	18	58428860	4.34843e-42	6.90339e-39	21	143.691	intron_variant	ENSBTAG00000019851	PPP2R1A
Chr18:58429087	18	58429087	4.34843e-42	6.90339e-39	21	143.691	intron_variant	ENSBTAG00000019851	PPP2R1A
Chr18:58429714	18	58429714	4.34843e-42	6.90339e-39	21	143.691	intron_variant	ENSBTAG00000019851	PPP2R1A
Chr18:58431134	18	58431134	4.34843e-42	6.90339e-39	21	143.691	intron_variant	ENSBTAG00000019851	PPP2R1A
Chr18:58431919	18	58431919	4.34843e-42	6.90339e-39	21	143.691	intron_variant	ENSBTAG00000019851	PPP2R1A
Chr5:105786406	5	105786406	5.09783e-18	3.77685e-15	20	72.1866	intergenic_variant	.	.
Chr6:88770377	6	88770377	4.45713e-38	2.68838e-35	20	155.016	intergenic_variant	.	.
Chr6:88840225	6	88840225	1.4828e-27	5.25482e-25	20	117.319	intergenic_variant	.	.
Chr6:88851143	6	88851143	1.08852e-31	4.13752e-29	20	133.544	intergenic_variant	.	.
Chr6:88853861	6	88853861	1.3445e-31	5.08999e-29	20	132.974	intergenic_variant	.	.
Chr6:88860642	6	88860642	1.32085e-31	5.00621e-29	20	133.244	intergenic_variant	.	.
Chr6:88861947	6	88861947	1.32085e-31	5.00621e-29	20	133.244	intergenic_variant	.	.
Chr6:88862169	6	88862169	1.32085e-31	5.00621e-29	20	133.244	intergenic_variant	.	.
Chr6:88866465	6	88866465	1.32085e-31	5.00621e-29	20	133.244	intergenic_variant	.	.
Chr6:88867125	6	88867125	7.8579e-33	3.03402e-30	20	138.291	intergenic_variant	.	.
Chr6:88868886	6	88868886	1.65983e-31	6.27655e-29	20	132.609	intergenic_variant	.	.
Chr6:88869794	6	88869794	1.07159e-31	4.07553e-29	20	133.407	intergenic_variant	.	.
Chr6:88871965	6	88871965	1.07159e-31	4.07553e-29	20	133.407	intergenic_variant	.	.
Chr6:88876183	6	88876183	1.0053e-32	3.87476e-30	20	134.965	intergenic_variant	.	.
Chr6:88911465	6	88911465	8.91383e-32	3.39994e-29	20	128.015	intergenic_variant	.	.
Chr6:88911474	6	88911474	8.91383e-32	3.39994e-29	20	128.015	intergenic_variant	.	.
Chr6:88911507	6	88911507	2.47142e-31	9.3029e-29	20	126.701	intergenic_variant	.	.
Chr6:88911521	6	88911521	2.47142e-31	9.3029e-29	20	126.701	intergenic_variant	.	.
Chr6:88911525	6	88911525	5.42379e-31	2.01518e-28	20	125.792	intergenic_variant	.	.
Chr6:88911551	6	88911551	3.11648e-31	1.16381e-28	20	126.324	intergenic_variant	.	.
Chr6:88915164	6	88915164	1.67402e-37	9.70671e-35	20	151.516	intergenic_variant	.	.
Chr6:88921038	6	88921038	3.18957e-37	1.75098e-34	20	149.628	intergenic_variant	.	.
Chr6:88921079	6	88921079	3.10747e-37	1.70733e-34	20	149.63	intergenic_variant	.	.
Chr6:88939373	6	88939373	1.21276e-35	5.09718e-33	20	144.964	intergenic_variant	.	.
Chr6:88942391	6	88942391	9.18128e-37	4.47774e-34	20	149.621	intergenic_variant	.	.
Chr6:88948156	6	88948156	5.72197e-37	2.89105e-34	20	150.133	intergenic_variant	.	.
Chr6:88949060	6	88949060	5.84041e-37	2.93516e-34	20	150.16	intergenic_variant	.	.
Chr6:88949202	6	88949202	2.61125e-37	1.45776e-34	20	151.232	intergenic_variant	.	.
Chr6:88949227	6	88949227	2.61125e-37	1.45776e-34	20	151.232	intergenic_variant	.	.
Chr6:88949268	6	88949268	5.84041e-37	2.93516e-34	20	150.16	intergenic_variant	.	.
Chr6:88950274	6	88950274	7.70643e-32	2.94793e-29	20	129.979	intergenic_variant	.	.
Chr6:88950297	6	88950297	1.33173e-31	5.04453e-29	20	128.806	intergenic_variant	.	.
Chr6:88950543	6	88950543	2.15364e-33	8.37422e-31	20	135.696	intergenic_variant	.	.
Chr6:88950719	6	88950719	8.29924e-34	3.33924e-31	20	137.428	intergenic_variant	.	.
Chr6:88950902	6	88950902	2.43106e-33	9.43625e-31	20	135.488	intergenic_variant	.	.
Chr6:88950915	6	88950915	1.69788e-33	6.63726e-31	20	136.302	intergenic_variant	.	.
Chr6:88951636	6	88951636	1.87667e-33	7.32316e-31	20	135.48	intergenic_variant	.	.
Chr6:88951655	6	88951655	1.52552e-33	5.97408e-31	20	135.959	intergenic_variant	.	.
Chr6:88951692	6	88951692	1.7685e-33	6.9092e-31	20	136.025	intergenic_variant	.	.
Chr6:88951708	6	88951708	3.51972e-33	1.3598e-30	20	135.378	intergenic_variant	.	.
Chr6:88951735	6	88951735	1.89873e-33	7.40484e-31	20	136.53	intergenic_variant	.	.
Chr6:88951917	6	88951917	1.0334e-33	4.09552e-31	20	137.622	intergenic_variant	.	.
Chr6:88952824	6	88952824	1.42821e-33	5.60299e-31	20	136.887	intergenic_variant	.	.
Chr6:88953540	6	88953540	1.16448e-33	4.59569e-31	20	137.23	intergenic_variant	.	.
Chr6:88953547	6	88953547	1.16448e-33	4.59569e-31	20	137.23	intergenic_variant	.	.
Chr6:88954148	6	88954148	1.61565e-33	6.3233e-31	20	136.792	intergenic_variant	.	.
Chr6:88956792	6	88956792	7.4515e-37	3.67212e-34	20	149.792	intergenic_variant	.	.
Chr6:88956886	6	88956886	9.27972e-34	3.71562e-31	20	137.756	intergenic_variant	.	.
Chr6:88956908	6	88956908	1.00222e-33	3.99595e-31	20	137.633	intergenic_variant	.	.
Chr6:88957533	6	88957533	1.00062e-33	3.99196e-31	20	137.629	intergenic_variant	.	.
Chr6:88958104	6	88958104	1.34931e-33	5.29974e-31	20	137.146	intergenic_variant	.	.
Chr6:88958973	6	88958973	1.07164e-33	4.2394e-31	20	137.548	intergenic_variant	.	.
Chr6:88960413	6	88960413	5.92744e-37	2.96985e-34	20	150.162	intergenic_variant	.	.
Chr6:88967755	6	88967755	1.90142e-36	9.05902e-34	20	148.647	intergenic_variant	.	.
Chr6:89004610	6	89004610	1.53968e-30	5.70772e-28	20	128.88	intergenic_variant	.	.
Chr6:89006803	6	89006803	4.23495e-31	1.57436e-28	20	130.886	intergenic_variant	.	.
Chr18:57519396	18	57519396	3.74455e-61	3.26958e-57	20	201.879	intron_variant	ENSBTAG00000039212	CTU1
Chr18:57519804	18	57519804	3.74455e-61	3.26958e-57	20	201.879	intron_variant	ENSBTAG00000039212	CTU1
Chr18:57527961	18	57527961	4.67163e-67	2.12112e-62	20	219.431	upstream_gene_variant	ENSBTAG00000039212	CTU1
Chr18:57537997	18	57537997	1.32369e-57	9.69372e-54	20	191.154	synonymous_variant	ENSBTAG00000004611	.
Chr18:58048144	18	58048144	1.7678e-30	1.17347e-27	20	120.134	intergenic_variant	.	.
Chr18:58059492	18	58059492	3.80818e-43	7.26501e-40	20	159.277	intergenic_variant	.	.
Chr18:58069376	18	58069376	2.6839e-44	5.29829e-41	20	160.526	upstream_gene_variant	ENSBTAG00000039491	.
Chr18:58101286	18	58101286	5.846e-44	1.13433e-40	20	153.126	intron_variant	ENSBTAG00000014593	.
Chr18:58194319	18	58194319	4.25275e-67	2.12112e-62	20	215.269	upstream_gene_variant	ENSBTAG00000037906	.
Chr18:58269033	18	58269033	1.77838e-44	3.57283e-41	20	147.864	intergenic_variant	.	.
Chr18:58269858	18	58269858	2.42212e-46	5.6688e-43	20	153.173	intergenic_variant	.	.
Chr18:58281108	18	58281108	6.37007e-31	4.2659e-28	20	108.416	intergenic_variant	.	.
Chr18:58400980	18	58400980	4.78685e-41	5.24984e-38	20	142.517	intergenic_variant	.	.
Chr18:58402289	18	58402289	1.90531e-41	2.18457e-38	20	143.811	intergenic_variant	.	.
Chr18:58402723	18	58402723	1.90531e-41	2.18457e-38	20	143.811	intergenic_variant	.	.
Chr18:58403061	18	58403061	1.90531e-41	2.18457e-38	20	143.811	intergenic_variant	.	.
Chr18:58403110	18	58403110	1.90531e-41	2.18457e-38	20	143.811	intergenic_variant	.	.
Chr18:58403445	18	58403445	1.90531e-41	2.18457e-38	20	143.811	intergenic_variant	.	.
Chr18:58403473	18	58403473	1.90531e-41	2.18457e-38	20	143.811	intergenic_variant	.	.
Chr18:58405640	18	58405640	1.49833e-41	1.79028e-38	20	144.138	intergenic_variant	.	.
Chr18:58405681	18	58405681	1.49833e-41	1.79028e-38	20	144.138	intergenic_variant	.	.
Chr18:58405920	18	58405920	1.49833e-41	1.79028e-38	20	144.138	intergenic_variant	.	.
Chr18:58406222	18	58406222	1.23348e-41	1.53019e-38	20	143.792	intergenic_variant	.	.
Chr18:58406268	18	58406268	1.49319e-41	1.79028e-38	20	143.898	intergenic_variant	.	.
Chr18:58406277	18	58406277	1.49319e-41	1.79028e-38	20	143.898	intergenic_variant	.	.
Chr18:58406306	18	58406306	1.49833e-41	1.79028e-38	20	144.138	intergenic_variant	.	.
Chr18:58406441	18	58406441	1.09175e-41	1.37053e-38	20	144.612	intergenic_variant	.	.
Chr18:58406455	18	58406455	1.0927e-41	1.37053e-38	20	144.556	intergenic_variant	.	.
Chr18:58406517	18	58406517	2.59871e-41	2.94981e-38	20	143.171	intergenic_variant	.	.
Chr18:58406552	18	58406552	1.7922e-41	2.1191e-38	20	143.75	intergenic_variant	.	.
Chr18:58407955	18	58407955	1.47088e-40	1.55312e-37	20	139.312	intergenic_variant	.	.
Chr18:58408196	18	58408196	6.79312e-42	9.32369e-39	20	142.651	intergenic_variant	.	.
Chr18:58408224	18	58408224	9.06959e-42	1.16988e-38	20	142.295	intergenic_variant	.	.
Chr18:58408231	18	58408231	9.06959e-42	1.16988e-38	20	142.295	intergenic_variant	.	.
Chr18:58408252	18	58408252	9.06959e-42	1.16988e-38	20	142.295	intergenic_variant	.	.
Chr18:58408447	18	58408447	5.84494e-42	8.34544e-39	20	143.007	intergenic_variant	.	.
Chr18:58408646	18	58408646	1.43056e-41	1.76504e-38	20	141.789	intergenic_variant	.	.
Chr18:58408864	18	58408864	5.37937e-42	8.25156e-39	20	143.09	intergenic_variant	.	.
Chr18:58408900	18	58408900	5.65588e-42	8.28537e-39	20	142.974	intergenic_variant	.	.
Chr18:58408960	18	58408960	5.76637e-42	8.28537e-39	20	142.947	intergenic_variant	.	.
Chr18:58409017	18	58409017	5.76637e-42	8.28537e-39	20	142.947	intergenic_variant	.	.
Chr18:58409031	18	58409031	5.76637e-42	8.28537e-39	20	142.947	intergenic_variant	.	.
Chr18:58409069	18	58409069	5.76637e-42	8.28537e-39	20	142.947	intergenic_variant	.	.
Chr18:58409243	18	58409243	5.65588e-42	8.28537e-39	20	142.974	intergenic_variant	.	.
Chr18:58409285	18	58409285	7.72917e-42	1.03827e-38	20	142.533	intergenic_variant	.	.
Chr18:58409290	18	58409290	5.65588e-42	8.28537e-39	20	142.974	intergenic_variant	.	.
Chr18:58409537	18	58409537	5.65588e-42	8.28537e-39	20	142.974	intergenic_variant	.	.
Chr18:58409573	18	58409573	5.65588e-42	8.28537e-39	20	142.974	intergenic_variant	.	.
Chr18:58409590	18	58409590	5.65588e-42	8.28537e-39	20	142.974	intergenic_variant	.	.
Chr18:58409721	18	58409721	6.49801e-42	9.10608e-39	20	142.869	intergenic_variant	.	.
Chr18:58409810	18	58409810	6.49801e-42	9.10608e-39	20	142.869	intergenic_variant	.	.
Chr18:58409904	18	58409904	6.49801e-42	9.10608e-39	20	142.869	intergenic_variant	.	.
Chr18:58409993	18	58409993	9.02734e-42	1.16988e-38	20	142.4	intergenic_variant	.	.
Chr18:58410629	18	58410629	3.38971e-52	1.74894e-48	20	168.277	intergenic_variant	.	.
Chr18:58412017	18	58412017	7.72735e-53	4.74128e-49	20	171.965	intergenic_variant	.	.
Chr18:58414146	18	58414146	7.30994e-47	1.82364e-43	20	154.803	intergenic_variant	.	.
Chr18:58414597	18	58414597	6.29013e-41	6.79997e-38	20	142.501	intergenic_variant	.	.
Chr18:58417661	18	58417661	6.42158e-53	4.04954e-49	20	170.239	intergenic_variant	.	.
Chr18:58424891	18	58424891	1.98994e-52	1.0506e-48	20	170.758	upstream_gene_variant	ENSBTAG00000019851	PPP2R1A
Chr18:58429943	18	58429943	1.53703e-52	8.5107e-49	20	169.407	intron_variant	ENSBTAG00000019851	PPP2R1A
Chr18:58432098	18	58432098	1.53703e-52	8.5107e-49	20	169.407	intron_variant	ENSBTAG00000019851	PPP2R1A
Chr18:58432775	18	58432775	6.85865e-42	9.32369e-39	20	142.557	intron_variant	ENSBTAG00000019851	PPP2R1A
Chr18:58433161	18	58433161	1.53289e-41	1.82198e-38	20	141.417	intron_variant	ENSBTAG00000019851	PPP2R1A
Chr18:58433698	18	58433698	1.5238e-52	8.5107e-49	20	169.474	intron_variant	ENSBTAG00000019851	PPP2R1A
Chr18:58441184	18	58441184	6.41159e-45	1.33538e-41	20	146.304	intron_variant	ENSBTAG00000019851	PPP2R1A
Chr18:58441851	18	58441851	6.41159e-45	1.33538e-41	20	146.304	intron_variant	ENSBTAG00000019851	PPP2R1A
Chr18:58446699	18	58446699	6.77033e-44	1.30255e-40	20	140.059	intron_variant	ENSBTAG00000019851	PPP2R1A
Chr18:58448032	18	58448032	1.47158e-45	3.34078e-42	20	148.385	intron_variant	ENSBTAG00000019851	PPP2R1A
Chr18:58449303	18	58449303	2.97688e-45	6.43634e-42	20	147.626	downstream_gene_variant	ENSBTAG00000019851	PPP2R1A
Chr18:58456712	18	58456712	4.08725e-44	7.99907e-41	20	146.707	intergenic_variant	.	.
Chr18:58457957	18	58457957	5.94243e-52	2.9979e-48	20	169.562	intergenic_variant	.	.
Chr18:58460137	18	58460137	1.5855e-44	3.21378e-41	20	149.19	intergenic_variant	.	.
Chr18:58462868	18	58462868	1.82894e-52	9.88591e-49	20	171.019	intergenic_variant	.	.
Chr18:58517133	18	58517133	1.85379e-46	4.38385e-43	20	150.378	intergenic_variant	.	.
Chr5:105786364	5	105786364	4.19045e-18	3.12936e-15	19	71.8164	intergenic_variant	.	.
Chr5:105786371	5	105786371	4.17829e-18	3.12526e-15	19	71.8172	intergenic_variant	.	.
Chr5:105786375	5	105786375	4.17829e-18	3.12526e-15	19	71.8172	intergenic_variant	.	.
Chr6:84504403	6	84504403	6.85265e-10	7.46305e-08	19	55.3589	intergenic_variant	.	.
Chr6:84507467	6	84507467	6.75615e-10	7.36395e-08	19	55.4376	intergenic_variant	.	.
Chr6:84520165	6	84520165	5.97078e-10	6.54032e-08	19	55.5716	intergenic_variant	.	.
Chr6:84526640	6	84526640	5.31558e-10	5.84884e-08	19	55.668	intergenic_variant	.	.
Chr6:88677080	6	88677080	1.02794e-21	2.71102e-19	19	100.839	intergenic_variant	.	.
Chr6:88697293	6	88697293	3.106e-33	1.20137e-30	19	139.029	intron_variant	ENSBTAG00000013718	GC
Chr6:88711437	6	88711437	1.87497e-22	5.13371e-20	19	101.618	intron_variant	ENSBTAG00000013718	GC
Chr6:88718227	6	88718227	1.41973e-34	5.80438e-32	19	145.083	intron_variant	ENSBTAG00000013718	GC
Chr6:88721445	6	88721445	1.41973e-34	5.80438e-32	19	145.083	intron_variant	ENSBTAG00000013718	GC
Chr6:88723742	6	88723742	4.372e-34	1.7688e-31	19	143.724	intron_variant	ENSBTAG00000013718	GC
Chr6:88727480	6	88727480	1.41973e-34	5.80438e-32	19	145.083	intron_variant	ENSBTAG00000013718	GC
Chr6:88729872	6	88729872	1.49317e-34	6.10085e-32	19	145.03	intron_variant	ENSBTAG00000013718	GC
Chr6:88741762	6	88741762	3.62188e-35	1.50122e-32	19	147.648	upstream_gene_variant	ENSBTAG00000013718	GC
Chr6:88754670	6	88754670	2.15569e-34	8.79148e-32	19	144.695	intergenic_variant	.	.
Chr6:88760150	6	88760150	6.72859e-35	2.7767e-32	19	146.349	intergenic_variant	.	.
Chr6:88763550	6	88763550	8.99863e-36	3.91245e-33	19	148.048	intergenic_variant	.	.
Chr6:88786346	6	88786346	2.21973e-22	6.04357e-20	19	97.1051	intergenic_variant	.	.
Chr6:88786348	6	88786348	2.9962e-22	8.06642e-20	19	96.5718	intergenic_variant	.	.
Chr6:88811827	6	88811827	5.60611e-37	2.83903e-34	19	151.36	intergenic_variant	.	.
Chr6:88817097	6	88817097	2.17114e-23	6.26432e-21	19	103.303	intergenic_variant	.	.
Chr6:88817131	6	88817131	4.50733e-23	1.27103e-20	19	102.187	intergenic_variant	.	.
Chr6:88817163	6	88817163	4.77935e-23	1.34544e-20	19	101.938	intergenic_variant	.	.
Chr6:88817197	6	88817197	7.34164e-23	2.04322e-20	19	101.746	intergenic_variant	.	.
Chr6:88817260	6	88817260	8.71483e-23	2.41723e-20	19	101.058	intergenic_variant	.	.
Chr6:88817285	6	88817285	9.59436e-23	2.65449e-20	19	100.77	intergenic_variant	.	.
Chr6:88817378	6	88817378	5.44686e-23	1.52726e-20	19	101.821	intergenic_variant	.	.
Chr6:88817435	6	88817435	7.77186e-23	2.16022e-20	19	101.66	intergenic_variant	.	.
Chr6:88817457	6	88817457	7.77186e-23	2.16022e-20	19	101.66	intergenic_variant	.	.
Chr6:88817539	6	88817539	5.85714e-23	1.63837e-20	19	101.472	intergenic_variant	.	.
Chr6:88817647	6	88817647	4.33264e-23	1.22553e-20	19	102.059	intergenic_variant	.	.
Chr6:88817712	6	88817712	3.11984e-23	8.8774e-21	19	102.633	intergenic_variant	.	.
Chr6:88817929	6	88817929	5.06861e-23	1.42383e-20	19	101.927	intergenic_variant	.	.
Chr6:88818002	6	88818002	8.79728e-23	2.43907e-20	19	102.012	intergenic_variant	.	.
Chr6:88818095	6	88818095	5.31696e-23	1.49233e-20	19	102.278	intergenic_variant	.	.
Chr6:88820852	6	88820852	1.63249e-23	4.78764e-21	19	104.175	intergenic_variant	.	.
Chr6:88820862	6	88820862	1.63249e-23	4.78764e-21	19	104.175	intergenic_variant	.	.
Chr6:88840028	6	88840028	7.78165e-28	2.77708e-25	19	117.305	intergenic_variant	.	.
Chr6:88864277	6	88864277	3.75994e-32	1.44247e-29	19	136.285	intergenic_variant	.	.
Chr6:88869547	6	88869547	3.5946e-32	1.37984e-29	19	136.009	intergenic_variant	.	.
Chr6:88870607	6	88870607	2.56433e-32	9.86076e-30	19	136.708	intergenic_variant	.	.
Chr6:88883870	6	88883870	1.12804e-24	3.53779e-22	19	103.101	intergenic_variant	.	.
Chr6:88889152	6	88889152	4.25228e-37	2.28309e-34	19	150.775	intergenic_variant	.	.
Chr6:88889420	6	88889420	4.25228e-37	2.28309e-34	19	150.775	intergenic_variant	.	.
Chr6:88892105	6	88892105	4.6979e-37	2.47404e-34	19	150.742	intergenic_variant	.	.
Chr6:88895125	6	88895125	7.58853e-36	3.42851e-33	19	145.562	intergenic_variant	.	.
Chr6:88895626	6	88895626	5.44155e-37	2.76632e-34	19	150.751	intergenic_variant	.	.
Chr6:88896426	6	88896426	5.5428e-37	2.80913e-34	19	150.834	intergenic_variant	.	.
Chr6:88896810	6	88896810	2.22801e-35	9.28142e-33	19	144.639	intergenic_variant	.	.
Chr6:88896848	6	88896848	1.31682e-36	6.3148e-34	19	149.684	intergenic_variant	.	.
Chr6:88896970	6	88896970	3.39687e-37	1.85706e-34	19	151.283	intergenic_variant	.	.
Chr6:88897381	6	88897381	5.44155e-37	2.76632e-34	19	150.751	intergenic_variant	.	.
Chr6:88897640	6	88897640	5.44155e-37	2.76632e-34	19	150.751	intergenic_variant	.	.
Chr6:88897689	6	88897689	5.5428e-37	2.80913e-34	19	150.834	intergenic_variant	.	.
Chr6:88897841	6	88897841	2.22362e-37	1.25947e-34	19	151.172	intergenic_variant	.	.
Chr6:88898658	6	88898658	5.48602e-37	2.78463e-34	19	150.33	intergenic_variant	.	.
Chr6:88898698	6	88898698	7.32059e-37	3.613e-34	19	149.863	intergenic_variant	.	.
Chr6:88898915	6	88898915	7.04548e-37	3.4929e-34	19	149.976	intergenic_variant	.	.
Chr6:88898943	6	88898943	7.04548e-37	3.4929e-34	19	149.976	intergenic_variant	.	.
Chr6:88899096	6	88899096	8.84186e-37	4.32179e-34	19	149.71	intergenic_variant	.	.
Chr6:88899107	6	88899107	8.67829e-37	4.24813e-34	19	149.606	intergenic_variant	.	.
Chr6:88899152	6	88899152	8.67829e-37	4.24813e-34	19	149.606	intergenic_variant	.	.
Chr6:88899236	6	88899236	7.04548e-37	3.4929e-34	19	149.976	intergenic_variant	.	.
Chr6:88899302	6	88899302	4.20666e-37	2.26774e-34	19	150.759	intergenic_variant	.	.
Chr6:88899460	6	88899460	4.28251e-37	2.29001e-34	19	150.861	intergenic_variant	.	.
Chr6:88899561	6	88899561	5.34424e-37	2.73157e-34	19	150.5	intergenic_variant	.	.
Chr6:88899610	6	88899610	5.34424e-37	2.73157e-34	19	150.5	intergenic_variant	.	.
Chr6:88899616	6	88899616	5.81973e-37	2.93371e-34	19	150.312	intergenic_variant	.	.
Chr6:88899670	6	88899670	5.81973e-37	2.93371e-34	19	150.312	intergenic_variant	.	.
Chr6:88899952	6	88899952	4.41684e-37	2.33534e-34	19	150.385	intergenic_variant	.	.
Chr6:88899978	6	88899978	2.90066e-37	1.60333e-34	19	150.94	intergenic_variant	.	.
Chr6:88899988	6	88899988	2.41357e-37	1.35889e-34	19	151.203	intergenic_variant	.	.
Chr6:88900059	6	88900059	2.92857e-37	1.61711e-34	19	151.018	intergenic_variant	.	.
Chr6:88900104	6	88900104	4.40548e-37	2.33495e-34	19	150.52	intergenic_variant	.	.
Chr6:88900117	6	88900117	4.22573e-37	2.27253e-34	19	150.782	intergenic_variant	.	.
Chr6:88900141	6	88900141	4.22573e-37	2.27253e-34	19	150.782	intergenic_variant	.	.
Chr6:88900290	6	88900290	6.33921e-37	3.16176e-34	19	150.147	intergenic_variant	.	.
Chr6:88900298	6	88900298	6.3956e-37	3.18748e-34	19	150.181	intergenic_variant	.	.
Chr6:88900416	6	88900416	5.20367e-37	2.67423e-34	19	150.545	intergenic_variant	.	.
Chr6:88900489	6	88900489	2.39968e-37	1.35454e-34	19	151.575	intergenic_variant	.	.
Chr6:88900500	6	88900500	2.39968e-37	1.35454e-34	19	151.575	intergenic_variant	.	.
Chr6:88900593	6	88900593	5.20367e-37	2.67423e-34	19	150.545	intergenic_variant	.	.
Chr6:88900700	6	88900700	4.28207e-37	2.29001e-34	19	151.017	intergenic_variant	.	.
Chr6:88900720	6	88900720	4.28207e-37	2.29001e-34	19	151.017	intergenic_variant	.	.
Chr6:88900739	6	88900739	4.28207e-37	2.29001e-34	19	151.017	intergenic_variant	.	.
Chr6:88900788	6	88900788	4.28207e-37	2.29001e-34	19	151.017	intergenic_variant	.	.
Chr6:88901040	6	88901040	4.36081e-37	2.31554e-34	19	150.911	intergenic_variant	.	.
Chr6:88901140	6	88901140	8.68978e-37	4.2506e-34	19	150.401	intergenic_variant	.	.
Chr6:88901206	6	88901206	2.14967e-37	1.22226e-34	19	151.593	intergenic_variant	.	.
Chr6:88901232	6	88901232	2.40478e-37	1.3551e-34	19	150.773	intergenic_variant	.	.
Chr6:88901238	6	88901238	2.40478e-37	1.3551e-34	19	150.773	intergenic_variant	.	.
Chr6:88901326	6	88901326	2.87838e-37	1.5934e-34	19	151.525	intergenic_variant	.	.
Chr6:88901361	6	88901361	3.53564e-37	1.92495e-34	19	150.469	intergenic_variant	.	.
Chr6:88901396	6	88901396	3.03924e-37	1.67402e-34	19	150.771	intergenic_variant	.	.
Chr6:88901469	6	88901469	4.73859e-37	2.47957e-34	19	149.729	intergenic_variant	.	.
Chr6:88901666	6	88901666	4.41377e-37	2.33534e-34	19	149.838	intergenic_variant	.	.
Chr6:88901760	6	88901760	5.91204e-37	2.96493e-34	19	149.137	intergenic_variant	.	.
Chr6:88901827	6	88901827	5.83398e-37	2.93516e-34	19	148.914	intergenic_variant	.	.
Chr6:88901893	6	88901893	8.38609e-37	4.1112e-34	19	148.629	intergenic_variant	.	.
Chr6:88901940	6	88901940	6.58825e-37	3.27854e-34	19	149.089	intergenic_variant	.	.
Chr6:88902016	6	88902016	9.19613e-37	4.48167e-34	19	148.387	intergenic_variant	.	.
Chr6:88902068	6	88902068	2.44019e-37	1.37154e-34	19	150.262	intergenic_variant	.	.
Chr6:88902148	6	88902148	4.02277e-37	2.17224e-34	19	149.303	intergenic_variant	.	.
Chr6:88902501	6	88902501	7.82902e-37	3.84667e-34	19	148.962	intergenic_variant	.	.
Chr6:88902519	6	88902519	8.16695e-37	4.00972e-34	19	148.926	intergenic_variant	.	.
Chr6:88902618	6	88902618	3.07992e-37	1.6936e-34	19	150.251	intergenic_variant	.	.
Chr6:88902774	6	88902774	9.28113e-37	4.51642e-34	19	148.812	intergenic_variant	.	.
Chr6:88902779	6	88902779	9.28113e-37	4.51642e-34	19	148.812	intergenic_variant	.	.
Chr6:88902788	6	88902788	9.5023e-37	4.60368e-34	19	148.771	intergenic_variant	.	.
Chr6:88902839	6	88902839	9.5023e-37	4.60368e-34	19	148.771	intergenic_variant	.	.
Chr6:88902845	6	88902845	7.52897e-37	3.70476e-34	19	148.993	intergenic_variant	.	.
Chr6:88902905	6	88902905	7.52897e-37	3.70476e-34	19	148.993	intergenic_variant	.	.
Chr6:88904633	6	88904633	2.94996e-37	1.62757e-34	19	150.347	intergenic_variant	.	.
Chr6:88904905	6	88904905	6.45025e-37	3.21229e-34	19	149.308	intergenic_variant	.	.
Chr6:88905103	6	88905103	6.17609e-37	3.0874e-34	19	149.149	intergenic_variant	.	.
Chr6:88905699	6	88905699	5.37553e-37	2.74332e-34	19	149.518	intergenic_variant	.	.
Chr6:88906037	6	88906037	6.02887e-37	3.01609e-34	19	149.239	intergenic_variant	.	.
Chr6:88906065	6	88906065	5.09166e-37	2.62895e-34	19	149.511	intergenic_variant	.	.
Chr6:88906907	6	88906907	3.34749e-37	1.83158e-34	19	150.211	intergenic_variant	.	.
Chr6:88907552	6	88907552	2.758e-36	1.30086e-33	19	148.704	intergenic_variant	.	.
Chr6:88907893	6	88907893	1.04341e-37	6.20274e-35	19	151.407	intergenic_variant	.	.
Chr6:88908995	6	88908995	2.67491e-37	1.48952e-34	19	150.533	intergenic_variant	.	.
Chr6:88909075	6	88909075	2.67491e-37	1.48952e-34	19	150.533	intergenic_variant	.	.
Chr6:88909308	6	88909308	2.67491e-37	1.48952e-34	19	150.533	intergenic_variant	.	.
Chr6:88909683	6	88909683	1.5615e-37	9.08621e-35	19	151.116	intergenic_variant	.	.
Chr6:88909747	6	88909747	1.5615e-37	9.08621e-35	19	151.116	intergenic_variant	.	.
Chr6:88909765	6	88909765	1.5615e-37	9.08621e-35	19	151.116	intergenic_variant	.	.
Chr6:88910171	6	88910171	1.5615e-37	9.08621e-35	19	151.116	intergenic_variant	.	.
Chr6:88910303	6	88910303	2.84418e-37	1.57579e-34	19	150.166	intergenic_variant	.	.
Chr6:88910314	6	88910314	2.84418e-37	1.57579e-34	19	150.166	intergenic_variant	.	.
Chr6:88910322	6	88910322	1.97386e-37	1.13259e-34	19	150.565	intergenic_variant	.	.
Chr6:88910329	6	88910329	2.00735e-37	1.14881e-34	19	150.532	intergenic_variant	.	.
Chr6:88910410	6	88910410	2.20092e-37	1.24983e-34	19	150.184	intergenic_variant	.	.
Chr6:88910426	6	88910426	2.15051e-37	1.22226e-34	19	150.227	intergenic_variant	.	.
Chr6:88910433	6	88910433	2.15051e-37	1.22226e-34	19	150.227	intergenic_variant	.	.
Chr6:88910459	6	88910459	2.57533e-37	1.44136e-34	19	150.19	intergenic_variant	.	.
Chr6:88910794	6	88910794	2.00688e-37	1.14881e-34	19	150.66	intergenic_variant	.	.
Chr6:88910890	6	88910890	2.20972e-37	1.25267e-34	19	150.489	intergenic_variant	.	.
Chr6:88910952	6	88910952	1.1826e-37	7.0239e-35	19	151.514	intergenic_variant	.	.
Chr6:88910980	6	88910980	5.18266e-38	3.12029e-35	19	152.425	intergenic_variant	.	.
Chr6:88911304	6	88911304	3.75765e-31	1.39771e-28	19	127.015	intergenic_variant	.	.
Chr6:88911479	6	88911479	1.04437e-31	3.97658e-29	19	127.835	intergenic_variant	.	.
Chr6:88911486	6	88911486	1.04437e-31	3.97658e-29	19	127.835	intergenic_variant	.	.
Chr6:88911561	6	88911561	1.933e-31	7.30534e-29	19	127.801	intergenic_variant	.	.
Chr6:88911580	6	88911580	2.06823e-31	7.81196e-29	19	127.782	intergenic_variant	.	.
Chr6:88911636	6	88911636	1.79719e-37	1.03753e-34	19	151.068	intergenic_variant	.	.
Chr6:88912246	6	88912246	2.38208e-31	8.98713e-29	19	127.293	intergenic_variant	.	.
Chr6:88912256	6	88912256	2.38208e-31	8.98713e-29	19	127.293	intergenic_variant	.	.
Chr6:88912265	6	88912265	2.41413e-31	9.10283e-29	19	127.383	intergenic_variant	.	.
Chr6:88912313	6	88912313	2.42873e-31	9.15264e-29	19	127.485	intergenic_variant	.	.
Chr6:88912393	6	88912393	3.17932e-31	1.18392e-28	19	127.081	intergenic_variant	.	.
Chr6:88912692	6	88912692	2.83136e-31	1.06033e-28	19	127.202	intergenic_variant	.	.
Chr6:88912892	6	88912892	2.0162e-37	1.15187e-34	19	150.826	intergenic_variant	.	.
Chr6:88912910	6	88912910	3.17932e-31	1.18392e-28	19	127.081	intergenic_variant	.	.
Chr6:88913027	6	88913027	2.0162e-37	1.15187e-34	19	150.826	intergenic_variant	.	.
Chr6:88913092	6	88913092	3.17932e-31	1.18392e-28	19	127.081	intergenic_variant	.	.
Chr6:88913214	6	88913214	2.83136e-31	1.06033e-28	19	127.202	intergenic_variant	.	.
Chr6:88913250	6	88913250	2.91742e-31	1.09009e-28	19	127.211	intergenic_variant	.	.
Chr6:88913350	6	88913350	2.14063e-37	1.22085e-34	19	150.615	intergenic_variant	.	.
Chr6:88913412	6	88913412	2.14063e-37	1.22085e-34	19	150.615	intergenic_variant	.	.
Chr6:88913594	6	88913594	3.17932e-31	1.18392e-28	19	127.081	intergenic_variant	.	.
Chr6:88913718	6	88913718	3.17932e-31	1.18392e-28	19	127.081	intergenic_variant	.	.
Chr6:88913815	6	88913815	2.80016e-31	1.05164e-28	19	126.984	intergenic_variant	.	.
Chr6:88913827	6	88913827	2.80016e-31	1.05164e-28	19	126.984	intergenic_variant	.	.
Chr6:88913856	6	88913856	2.76472e-31	1.03951e-28	19	127.222	intergenic_variant	.	.
Chr6:88914063	6	88914063	2.90117e-37	1.60333e-34	19	150.522	intergenic_variant	.	.
Chr6:88914081	6	88914081	2.83136e-31	1.06033e-28	19	127.202	intergenic_variant	.	.
Chr6:88914144	6	88914144	2.83136e-31	1.06033e-28	19	127.202	intergenic_variant	.	.
Chr6:88914278	6	88914278	2.87285e-31	1.07404e-28	19	127.056	intergenic_variant	.	.
Chr6:88914293	6	88914293	2.24113e-37	1.2683e-34	19	150.58	intergenic_variant	.	.
Chr6:88914315	6	88914315	2.87285e-31	1.07404e-28	19	127.056	intergenic_variant	.	.
Chr6:88914351	6	88914351	3.22625e-31	1.20072e-28	19	126.935	intergenic_variant	.	.
Chr6:88914378	6	88914378	2.87285e-31	1.07404e-28	19	127.056	intergenic_variant	.	.
Chr6:88914470	6	88914470	2.83136e-31	1.06033e-28	19	127.202	intergenic_variant	.	.
Chr6:88915035	6	88915035	1.73154e-37	1.00226e-34	19	150.887	intergenic_variant	.	.
Chr6:88915225	6	88915225	2.24377e-37	1.26871e-34	19	150.448	intergenic_variant	.	.
Chr6:88915318	6	88915318	1.88178e-37	1.08447e-34	19	150.619	intergenic_variant	.	.
Chr6:88915349	6	88915349	1.88178e-37	1.08447e-34	19	150.619	intergenic_variant	.	.
Chr6:88916069	6	88916069	1.43183e-37	8.41327e-35	19	151.227	intergenic_variant	.	.
Chr6:88916902	6	88916902	1.24481e-37	7.36023e-35	19	151.479	intergenic_variant	.	.
Chr6:88917431	6	88917431	1.24481e-37	7.36023e-35	19	151.479	intergenic_variant	.	.
Chr6:88917806	6	88917806	1.24481e-37	7.36023e-35	19	151.479	intergenic_variant	.	.
Chr6:88917868	6	88917868	1.7762e-37	1.02631e-34	19	150.892	intergenic_variant	.	.
Chr6:88918554	6	88918554	1.20754e-37	7.16554e-35	19	151.107	intergenic_variant	.	.
Chr6:88918585	6	88918585	1.28034e-37	7.55679e-35	19	151.205	intergenic_variant	.	.
Chr6:88918618	6	88918618	1.38331e-37	8.14994e-35	19	151.263	intergenic_variant	.	.
Chr6:88919352	6	88919352	1.51699e-37	8.85845e-35	19	151.262	intergenic_variant	.	.
Chr6:88919441	6	88919441	1.41204e-37	8.3044e-35	19	151.376	intergenic_variant	.	.
Chr6:88919775	6	88919775	1.24481e-37	7.36023e-35	19	151.479	intergenic_variant	.	.
Chr6:88920329	6	88920329	2.77401e-37	1.5408e-34	19	150.402	intergenic_variant	.	.
Chr6:88920446	6	88920446	1.76723e-37	1.02202e-34	19	150.688	intergenic_variant	.	.
Chr6:88920834	6	88920834	2.59137e-37	1.44911e-34	19	150.341	intergenic_variant	.	.
Chr6:88920988	6	88920988	3.60167e-37	1.95767e-34	19	149.867	intergenic_variant	.	.
Chr6:88921203	6	88921203	5.45078e-37	2.76887e-34	19	148.925	intergenic_variant	.	.
Chr6:88921379	6	88921379	4.68301e-37	2.46817e-34	19	149.041	intergenic_variant	.	.
Chr6:88921505	6	88921505	6.80347e-37	3.38054e-34	19	148.605	intergenic_variant	.	.
Chr6:88921605	6	88921605	4.82731e-37	2.51499e-34	19	148.53	intergenic_variant	.	.
Chr6:88921713	6	88921713	6.30068e-37	3.14492e-34	19	148.271	intergenic_variant	.	.
Chr6:88921849	6	88921849	3.48715e-37	1.90168e-34	19	149.123	intergenic_variant	.	.
Chr6:88922059	6	88922059	5.04785e-37	2.61041e-34	19	148.625	intergenic_variant	.	.
Chr6:88922120	6	88922120	5.08873e-37	2.62895e-34	19	148.448	intergenic_variant	.	.
Chr6:88922152	6	88922152	4.82903e-37	2.51499e-34	19	148.34	intergenic_variant	.	.
Chr6:88922272	6	88922272	5.2088e-37	2.67478e-34	19	148.361	intergenic_variant	.	.
Chr6:88922332	6	88922332	5.39886e-37	2.75097e-34	19	148.123	intergenic_variant	.	.
Chr6:88922349	6	88922349	5.39886e-37	2.75097e-34	19	148.123	intergenic_variant	.	.
Chr6:88922378	6	88922378	1.06778e-36	5.14672e-34	19	147.937	intergenic_variant	.	.
Chr6:88922396	6	88922396	1.06778e-36	5.14672e-34	19	147.937	intergenic_variant	.	.
Chr6:88922434	6	88922434	9.48075e-37	4.6e-34	19	148.229	intergenic_variant	.	.
Chr6:88922487	6	88922487	9.48075e-37	4.6e-34	19	148.229	intergenic_variant	.	.
Chr6:88922515	6	88922515	9.92455e-37	4.79768e-34	19	147.971	intergenic_variant	.	.
Chr6:88922520	6	88922520	9.92455e-37	4.79768e-34	19	147.971	intergenic_variant	.	.
Chr6:88922545	6	88922545	8.97803e-37	4.38186e-34	19	148.3	intergenic_variant	.	.
Chr6:88922578	6	88922578	9.48075e-37	4.6e-34	19	148.229	intergenic_variant	.	.
Chr6:88922597	6	88922597	8.92033e-37	4.35691e-34	19	148.563	intergenic_variant	.	.
Chr6:88922632	6	88922632	1.03646e-36	5.00308e-34	19	148.164	intergenic_variant	.	.
Chr6:88922708	6	88922708	4.36536e-37	2.31554e-34	19	148.679	intergenic_variant	.	.
Chr6:88922712	6	88922712	4.36536e-37	2.31554e-34	19	148.679	intergenic_variant	.	.
Chr6:88922856	6	88922856	4.84296e-37	2.52026e-34	19	148.471	intergenic_variant	.	.
Chr6:88923279	6	88923279	5.24479e-37	2.68907e-34	19	148.429	intergenic_variant	.	.
Chr6:88923316	6	88923316	5.24479e-37	2.68907e-34	19	148.429	intergenic_variant	.	.
Chr6:88923373	6	88923373	2.47417e-37	1.38592e-34	19	149.347	intergenic_variant	.	.
Chr6:88923384	6	88923384	2.47417e-37	1.38592e-34	19	149.347	intergenic_variant	.	.
Chr6:88923397	6	88923397	5.31687e-37	2.7218e-34	19	148.501	intergenic_variant	.	.
Chr6:88923532	6	88923532	5.71844e-37	2.89105e-34	19	148.037	intergenic_variant	.	.
Chr6:88923562	6	88923562	5.83739e-37	2.93516e-34	19	148.075	intergenic_variant	.	.
Chr6:88923633	6	88923633	4.87539e-37	2.53314e-34	19	148.402	intergenic_variant	.	.
Chr6:88923647	6	88923647	5.03679e-37	2.60674e-34	19	148.167	intergenic_variant	.	.
Chr6:88923660	6	88923660	5.03679e-37	2.60674e-34	19	148.167	intergenic_variant	.	.
Chr6:88923764	6	88923764	4.43452e-37	2.34281e-34	19	148.636	intergenic_variant	.	.
Chr6:88923835	6	88923835	4.40933e-37	2.33511e-34	19	147.785	intergenic_variant	.	.
Chr6:88923887	6	88923887	2.72625e-37	1.51554e-34	19	149.106	intergenic_variant	.	.
Chr6:88923896	6	88923896	2.47155e-37	1.38592e-34	19	149.295	intergenic_variant	.	.
Chr6:88923906	6	88923906	2.47155e-37	1.38592e-34	19	149.295	intergenic_variant	.	.
Chr6:88923941	6	88923941	4.81411e-37	2.51119e-34	19	148.505	intergenic_variant	.	.
Chr6:88924080	6	88924080	5.13148e-37	2.64537e-34	19	148.51	intergenic_variant	.	.
Chr6:88924158	6	88924158	4.59594e-37	2.42421e-34	19	148.788	intergenic_variant	.	.
Chr6:88924265	6	88924265	5.13148e-37	2.64537e-34	19	148.51	intergenic_variant	.	.
Chr6:88924420	6	88924420	5.81664e-37	2.93371e-34	19	148.279	intergenic_variant	.	.
Chr6:88924438	6	88924438	7.31107e-37	3.611e-34	19	148.157	intergenic_variant	.	.
Chr6:88924570	6	88924570	4.75543e-37	2.4845e-34	19	148.669	intergenic_variant	.	.
Chr6:88924668	6	88924668	4.89694e-37	2.54033e-34	19	148.758	intergenic_variant	.	.
Chr6:88925149	6	88925149	3.07123e-37	1.69023e-34	19	149.455	intergenic_variant	.	.
Chr6:88925308	6	88925308	4.32903e-37	2.3074e-34	19	148.651	intergenic_variant	.	.
Chr6:88925323	6	88925323	2.20441e-36	1.04573e-33	19	146.334	intergenic_variant	.	.
Chr6:88925329	6	88925329	3.50312e-37	1.90882e-34	19	148.857	intergenic_variant	.	.
Chr6:88925361	6	88925361	4.32903e-37	2.3074e-34	19	148.651	intergenic_variant	.	.
Chr6:88925454	6	88925454	4.72828e-37	2.47957e-34	19	148.724	intergenic_variant	.	.
Chr6:88925563	6	88925563	3.94285e-37	2.13083e-34	19	148.971	intergenic_variant	.	.
Chr6:88925573	6	88925573	1.98362e-37	1.1372e-34	19	150.032	intergenic_variant	.	.
Chr6:88925691	6	88925691	4.29892e-37	2.29692e-34	19	149.049	intergenic_variant	.	.
Chr6:88925781	6	88925781	4.20993e-37	2.26774e-34	19	149.013	intergenic_variant	.	.
Chr6:88925866	6	88925866	4.98866e-37	2.58588e-34	19	148.745	intergenic_variant	.	.
Chr6:88925876	6	88925876	3.92108e-37	2.1208e-34	19	149.043	intergenic_variant	.	.
Chr6:88925910	6	88925910	3.83769e-37	2.0774e-34	19	149.007	intergenic_variant	.	.
Chr6:88926006	6	88926006	3.63463e-37	1.97233e-34	19	149.088	intergenic_variant	.	.
Chr6:88926039	6	88926039	4.89006e-37	2.53876e-34	19	148.735	intergenic_variant	.	.
Chr6:88926088	6	88926088	3.54147e-37	1.92653e-34	19	149.117	intergenic_variant	.	.
Chr6:88926151	6	88926151	4.36226e-37	2.31554e-34	19	148.833	intergenic_variant	.	.
Chr6:88926158	6	88926158	4.36226e-37	2.31554e-34	19	148.833	intergenic_variant	.	.
Chr6:88926217	6	88926217	4.36226e-37	2.31554e-34	19	148.833	intergenic_variant	.	.
Chr6:88926424	6	88926424	3.73657e-37	2.02432e-34	19	149.21	intergenic_variant	.	.
Chr6:88926500	6	88926500	2.67234e-36	1.26316e-33	19	145.802	intergenic_variant	.	.
Chr6:88926690	6	88926690	1.49194e-35	6.24269e-33	19	141.612	intergenic_variant	.	.
Chr6:88926826	6	88926826	5.15669e-36	2.38954e-33	19	142.92	intergenic_variant	.	.
Chr6:88926832	6	88926832	5.15669e-36	2.38954e-33	19	142.92	intergenic_variant	.	.
Chr6:88926948	6	88926948	1.9696e-36	9.37709e-34	19	145.34	intergenic_variant	.	.
Chr6:88927096	6	88927096	5.13926e-37	2.64731e-34	19	148.852	intergenic_variant	.	.
Chr6:88927495	6	88927495	7.78044e-37	3.82565e-34	19	147.852	intergenic_variant	.	.
Chr6:88927753	6	88927753	6.29103e-37	3.14248e-34	19	148.534	intergenic_variant	.	.
Chr6:88928082	6	88928082	4.86462e-37	2.52954e-34	19	149.059	intergenic_variant	.	.
Chr6:88928213	6	88928213	5.17386e-37	2.66306e-34	19	148.909	intergenic_variant	.	.
Chr6:88928261	6	88928261	4.32218e-37	2.3074e-34	19	149.18	intergenic_variant	.	.
Chr6:88928313	6	88928313	3.60789e-37	1.95943e-34	19	149.456	intergenic_variant	.	.
Chr6:88928556	6	88928556	5.25953e-37	2.69454e-34	19	149.215	intergenic_variant	.	.
Chr6:88928620	6	88928620	4.71047e-37	2.47868e-34	19	149.196	intergenic_variant	.	.
Chr6:88929732	6	88929732	5.36009e-37	2.73755e-34	19	149.074	intergenic_variant	.	.
Chr6:88930120	6	88930120	2.44181e-36	1.15585e-33	19	147.143	intergenic_variant	.	.
Chr6:88930171	6	88930171	2.36709e-36	1.12129e-33	19	147.155	intergenic_variant	.	.
Chr6:88930326	6	88930326	1.51002e-36	7.21509e-34	19	147.852	intergenic_variant	.	.
Chr6:88930384	6	88930384	1.79198e-36	8.54998e-34	19	147.608	intergenic_variant	.	.
Chr6:88930567	6	88930567	2.0951e-36	9.96022e-34	19	147.425	intergenic_variant	.	.
Chr6:88930633	6	88930633	2.98027e-36	1.40069e-33	19	146.978	intergenic_variant	.	.
Chr6:88930746	6	88930746	2.91624e-36	1.37157e-33	19	146.933	intergenic_variant	.	.
Chr6:88930783	6	88930783	3.15203e-36	1.48036e-33	19	146.905	intergenic_variant	.	.
Chr6:88930855	6	88930855	1.22678e-36	5.89158e-34	19	148.329	intergenic_variant	.	.
Chr6:88930878	6	88930878	8.31658e-37	4.08015e-34	19	148.947	intergenic_variant	.	.
Chr6:88930893	6	88930893	9.76929e-37	4.72956e-34	19	148.601	intergenic_variant	.	.
Chr6:88930906	6	88930906	2.09424e-36	9.96022e-34	19	147.856	intergenic_variant	.	.
Chr6:88930912	6	88930912	2.74661e-36	1.29641e-33	19	147.41	intergenic_variant	.	.
Chr6:88930944	6	88930944	2.19961e-36	1.0442e-33	19	147.704	intergenic_variant	.	.
Chr6:88931014	6	88931014	2.59727e-36	1.22856e-33	19	147.354	intergenic_variant	.	.
Chr6:88931024	6	88931024	5.64652e-36	2.60737e-33	19	146.664	intergenic_variant	.	.
Chr6:88931040	6	88931040	5.84329e-36	2.6907e-33	19	146.582	intergenic_variant	.	.
Chr6:88931369	6	88931369	3.81913e-36	1.79111e-33	19	147.728	intergenic_variant	.	.
Chr6:88931412	6	88931412	3.7618e-36	1.76548e-33	19	147.688	intergenic_variant	.	.
Chr6:88931438	6	88931438	4.17416e-36	1.94931e-33	19	147.585	intergenic_variant	.	.
Chr6:88931514	6	88931514	4.17416e-36	1.94931e-33	19	147.585	intergenic_variant	.	.
Chr6:88931681	6	88931681	5.72792e-36	2.64311e-33	19	147.008	intergenic_variant	.	.
Chr6:88931721	6	88931721	4.85213e-36	2.25316e-33	19	147.214	intergenic_variant	.	.
Chr6:88931763	6	88931763	4.7926e-36	2.22708e-33	19	147.25	intergenic_variant	.	.
Chr6:88931782	6	88931782	4.7926e-36	2.22708e-33	19	147.25	intergenic_variant	.	.
Chr6:88931835	6	88931835	4.40231e-36	2.05005e-33	19	147.168	intergenic_variant	.	.
Chr6:88931861	6	88931861	4.15263e-36	1.942e-33	19	147.402	intergenic_variant	.	.
Chr6:88931874	6	88931874	4.15263e-36	1.942e-33	19	147.402	intergenic_variant	.	.
Chr6:88931952	6	88931952	4.1199e-36	1.92943e-33	19	147.442	intergenic_variant	.	.
Chr6:88933108	6	88933108	5.76713e-36	2.65748e-33	19	147.126	intergenic_variant	.	.
Chr6:88933431	6	88933431	5.76713e-36	2.65748e-33	19	147.126	intergenic_variant	.	.
Chr6:88933840	6	88933840	6.31302e-36	2.89488e-33	19	146.926	intergenic_variant	.	.
Chr6:88935150	6	88935150	7.2729e-36	3.30518e-33	19	146.598	intergenic_variant	.	.
Chr6:88936276	6	88936276	4.52972e-36	2.10789e-33	19	147.776	intergenic_variant	.	.
Chr6:88936465	6	88936465	3.91666e-36	1.83555e-33	19	147.999	intergenic_variant	.	.
Chr6:88937596	6	88937596	1.55025e-36	7.40194e-34	19	148.982	intergenic_variant	.	.
Chr6:88939908	6	88939908	8.95443e-36	3.91245e-33	19	145.858	intergenic_variant	.	.
Chr6:88940739	6	88940739	7.189e-36	3.2693e-33	19	145.881	intergenic_variant	.	.
Chr6:88944175	6	88944175	1.24195e-36	5.96013e-34	19	149.183	intergenic_variant	.	.
Chr6:88950712	6	88950712	1.03386e-36	4.99418e-34	19	149.02	intergenic_variant	.	.
Chr6:88951100	6	88951100	1.77826e-35	7.42195e-33	19	144.257	intergenic_variant	.	.
Chr6:88952208	6	88952208	1.39086e-36	6.66023e-34	19	148.807	intergenic_variant	.	.
Chr6:88957147	6	88957147	7.10692e-37	3.51807e-34	19	149.826	intergenic_variant	.	.
Chr6:88957751	6	88957751	9.30844e-37	4.52637e-34	19	149.348	intergenic_variant	.	.
Chr6:88957837	6	88957837	1.13758e-33	4.49487e-31	19	137.397	intergenic_variant	.	.
Chr6:88957901	6	88957901	1.19241e-33	4.70307e-31	19	137.361	intergenic_variant	.	.
Chr6:88958141	6	88958141	7.37208e-37	3.63569e-34	19	149.689	intergenic_variant	.	.
Chr6:88959520	6	88959520	7.21417e-37	3.56849e-34	19	149.828	intergenic_variant	.	.
Chr6:88963916	6	88963916	9.50957e-38	5.66336e-35	19	153.299	intergenic_variant	.	.
Chr6:88984593	6	88984593	4.69947e-30	1.73629e-27	19	126.281	intergenic_variant	.	.
Chr6:88986980	6	88986980	6.04205e-30	2.22733e-27	19	125.863	intergenic_variant	.	.
Chr6:88991556	6	88991556	9.77883e-30	3.59681e-27	19	125.299	intergenic_variant	.	.
Chr6:89011471	6	89011471	3.66999e-38	2.22582e-35	19	153.034	intergenic_variant	.	.
Chr6:89013734	6	89013734	4.95452e-22	1.31667e-19	19	99.6328	intergenic_variant	.	.
Chr6:89089825	6	89089825	1.06045e-34	4.3517e-32	19	143.308	intergenic_variant	.	.
Chr6:89090604	6	89090604	3.0276e-33	1.17173e-30	19	140.311	intergenic_variant	.	.
Chr6:89090610	6	89090610	3.0276e-33	1.17173e-30	19	140.311	intergenic_variant	.	.
Chr6:89090643	6	89090643	3.0276e-33	1.17173e-30	19	140.311	intergenic_variant	.	.
Chr6:89103430	6	89103430	7.81913e-35	3.2227e-32	19	143.389	intergenic_variant	.	.
Chr18:55452471	18	55452471	1.36573e-17	4.7921e-15	19	61.8847	intron_variant	ENSBTAG00000030667	CCDC114
Chr18:57482287	18	57482287	2.20821e-58	1.67103e-54	19	198.424	intron_variant	ENSBTAG00000009382	KLK13
Chr18:57489277	18	57489277	8.45205e-48	2.36888e-44	19	160.965	upstream_gene_variant	ENSBTAG00000009382	KLK13
Chr18:57495595	18	57495595	1.06638e-37	9.13553e-35	19	139.649	intron_variant	ENSBTAG00000012538	KLK14
Chr18:57495697	18	57495697	1.15716e-48	3.28374e-45	19	163.936	intron_variant	ENSBTAG00000012538	KLK14
Chr18:57497431	18	57497431	1.46737e-31	1.02185e-28	19	117.67	intron_variant	ENSBTAG00000012538	KLK14
Chr18:57498342	18	57498342	1.36925e-31	9.65365e-29	19	117.791	intron_variant	ENSBTAG00000012538	KLK14
Chr18:57506409	18	57506409	1.96903e-49	6.0407e-46	19	164.657	intergenic_variant	.	.
Chr18:57518247	18	57518247	1.17926e-50	4.05632e-47	19	176.762	3_prime_UTR_variant	ENSBTAG00000039212	CTU1
Chr18:57518856	18	57518856	1.55023e-50	5.25277e-47	19	176.56	intron_variant	ENSBTAG00000039212	CTU1
Chr18:57527215	18	57527215	9.84365e-18	3.55846e-15	19	68.0046	upstream_gene_variant	ENSBTAG00000039212	CTU1
Chr18:57528291	18	57528291	2.08091e-59	1.629e-55	19	194.241	upstream_gene_variant	ENSBTAG00000039212	CTU1
Chr18:57534701	18	57534701	2.21087e-56	1.47622e-52	19	187.421	downstream_gene_variant	ENSBTAG00000004611	.
Chr18:57536322	18	57536322	2.21087e-56	1.47622e-52	19	187.421	downstream_gene_variant	ENSBTAG00000004611	.
Chr18:57537865	18	57537865	7.10717e-57	5.04211e-53	19	188.887	synonymous_variant	ENSBTAG00000004611	.
Chr18:57538528	18	57538528	1.28137e-64	1.93932e-60	19	215.03	intron_variant	ENSBTAG00000004611	.
Chr18:57547460	18	57547460	7.64726e-49	2.19758e-45	19	160.76	upstream_gene_variant	ENSBTAG00000004611	.
Chr18:57548213	18	57548213	9.43425e-48	2.54973e-44	19	156.303	intergenic_variant	.	.
Chr18:57548423	18	57548423	9.43425e-48	2.54973e-44	19	156.303	intergenic_variant	.	.
Chr18:57551341	18	57551341	9.43425e-48	2.54973e-44	19	156.303	intergenic_variant	.	.
Chr18:57552036	18	57552036	9.1339e-47	2.2539e-43	19	152.559	intergenic_variant	.	.
Chr18:57554533	18	57554533	1.24485e-47	3.14009e-44	19	156.034	intergenic_variant	.	.
Chr18:57554977	18	57554977	1.14038e-47	2.97574e-44	19	156.032	intergenic_variant	.	.
Chr18:57555560	18	57555560	1.24485e-47	3.14009e-44	19	156.034	intergenic_variant	.	.
Chr18:57557142	18	57557142	1.24485e-47	3.14009e-44	19	156.034	intergenic_variant	.	.
Chr18:57558231	18	57558231	1.04254e-47	2.75209e-44	19	156.301	intergenic_variant	.	.
Chr18:57558835	18	57558835	1.04254e-47	2.75209e-44	19	156.301	intergenic_variant	.	.
Chr18:57573606	18	57573606	2.8549e-64	3.81248e-60	19	210.023	upstream_gene_variant	ENSBTAG00000004608	LOC100138951
Chr18:57575616	18	57575616	4.72642e-64	5.10951e-60	19	209.88	intron_variant	ENSBTAG00000004608	LOC100138951
Chr18:57576030	18	57576030	4.72642e-64	5.10951e-60	19	209.88	intron_variant	ENSBTAG00000004608	LOC100138951
Chr18:57581462	18	57581462	5.40215e-63	5.57455e-59	19	205.658	intron_variant	ENSBTAG00000004608	LOC100138951
Chr18:57582260	18	57582260	1.68614e-64	2.39243e-60	19	208.189	intron_variant	ENSBTAG00000004608	LOC100138951
Chr18:57585358	18	57585358	3.80831e-64	4.55035e-60	19	207.169	upstream_gene_variant	ENSBTAG00000037537	.
Chr18:57590292	18	57590292	2.45763e-19	9.60301e-17	19	80.8146	intron_variant	ENSBTAG00000037537	.
Chr18:57591070	18	57591070	7.8644e-65	1.27527e-60	19	207.153	intron_variant	ENSBTAG00000037537	.
Chr18:57591125	18	57591125	1.94288e-19	7.60473e-17	19	81.3093	intron_variant	ENSBTAG00000037537	.
Chr18:57591146	18	57591146	1.94288e-19	7.60473e-17	19	81.3093	intron_variant	ENSBTAG00000037537	.
Chr18:57591390	18	57591390	2.44197e-65	4.26446e-61	19	209.392	synonymous_variant	ENSBTAG00000037537	.
Chr18:57591394	18	57591394	2.44197e-65	4.26446e-61	19	209.392	missense_variant	ENSBTAG00000037537	.
Chr18:57592692	18	57592692	1.17709e-51	5.45356e-48	19	166.382	intron_variant	ENSBTAG00000037537	.
Chr18:57592752	18	57592752	6.7761e-52	3.27301e-48	19	167.47	intron_variant	ENSBTAG00000037537	.
Chr18:57597332	18	57597332	1.75531e-35	1.4386e-32	19	117.119	downstream_gene_variant	ENSBTAG00000037537	.
Chr18:57597545	18	57597545	4.7394e-35	3.8703e-32	19	121.433	downstream_gene_variant	ENSBTAG00000037537	.
Chr18:57597635	18	57597635	5.00438e-35	4.07204e-32	19	121.341	downstream_gene_variant	ENSBTAG00000037537	.
Chr18:58088925	18	58088925	2.06781e-45	4.55764e-42	19	160.408	intron_variant	ENSBTAG00000014593	.
Chr18:58089187	18	58089187	2.57427e-45	5.61935e-42	19	159.997	intron_variant	ENSBTAG00000014593	.
Chr18:58101317	18	58101317	3.40922e-42	6.19172e-39	19	150.2	intron_variant	ENSBTAG00000014593	.
Chr18:58107383	18	58107383	5.65688e-39	5.15755e-36	19	139.861	intron_variant	ENSBTAG00000014593	.
Chr18:58123637	18	58123637	1.14558e-41	1.42895e-38	19	148.484	intergenic_variant	.	.
Chr18:58123675	18	58123675	7.86762e-42	1.05066e-38	19	149.029	intergenic_variant	.	.
Chr18:58134832	18	58134832	3.32915e-40	3.20249e-37	19	149.152	intron_variant	ENSBTAG00000038487	ZNF613
Chr18:58139568	18	58139568	8.77662e-42	1.15842e-38	19	151.217	intron_variant	ENSBTAG00000038487	ZNF613
Chr18:58180538	18	58180538	8.63572e-37	7.26107e-34	19	133.894	synonymous_variant	ENSBTAG00000003541	ZNF614
Chr18:58190659	18	58190659	6.80183e-28	4.13983e-25	19	111.323	upstream_gene_variant	ENSBTAG00000037906	.
Chr18:58218835	18	58218835	8.71383e-37	7.29971e-34	19	128.78	synonymous_variant	ENSBTAG00000010046	ZNF350
Chr18:58252272	18	58252272	4.85886e-22	2.19297e-19	19	84.2324	intergenic_variant	.	.
Chr18:58252468	18	58252468	7.836e-25	4.1084e-22	19	94.6404	intergenic_variant	.	.
Chr18:58253714	18	58253714	1.12315e-35	9.25722e-33	19	126.202	intergenic_variant	.	.
Chr18:58254851	18	58254851	1.12544e-35	9.25722e-33	19	126.302	intergenic_variant	.	.
Chr18:58257470	18	58257470	2.36423e-25	1.33184e-22	19	97.1232	intergenic_variant	.	.
Chr18:58260653	18	58260653	4.16527e-37	3.52837e-34	19	130.216	intergenic_variant	.	.
Chr18:58279754	18	58279754	3.9258e-27	2.32699e-24	19	98.1993	intergenic_variant	.	.
Chr18:58396099	18	58396099	6.02962e-38	5.22462e-35	19	125.437	intergenic_variant	.	.
Chr18:58401856	18	58401856	1.62133e-38	1.46643e-35	19	138.516	intergenic_variant	.	.
Chr18:58420962	18	58420962	6.63316e-49	1.9306e-45	19	162.486	upstream_gene_variant	ENSBTAG00000019851	PPP2R1A
Chr18:58446006	18	58446006	6.57061e-45	1.35606e-41	19	146.42	intron_variant	ENSBTAG00000019851	PPP2R1A
Chr18:58515229	18	58515229	3.05888e-45	6.48999e-42	19	147.271	intergenic_variant	.	.
Chr18:58516304	18	58516304	3.05888e-45	6.48999e-42	19	147.271	intergenic_variant	.	.
Chr18:60338136	18	60338136	5.18433e-49	1.52851e-45	19	163.971	intron_variant	ENSBTAG00000038674	ZNF677
Chr20:32418778	20	32418778	1.84738e-28	3.2962e-26	19	115.808	intergenic_variant	.	.
Chr20:32419594	20	32419594	1.87175e-29	3.53792e-27	19	119.991	intergenic_variant	.	.
Chr20:32420188	20	32420188	1.87175e-29	3.53792e-27	19	119.991	intergenic_variant	.	.
Chr20:32421279	20	32421279	1.87175e-29	3.53792e-27	19	119.991	intergenic_variant	.	.
Chr20:32421508	20	32421508	1.87175e-29	3.53792e-27	19	119.991	intergenic_variant	.	.
Chr20:32426194	20	32426194	1.87175e-29	3.53792e-27	19	119.991	intergenic_variant	.	.
Chr20:32428538	20	32428538	1.8297e-29	3.47228e-27	19	119.948	intergenic_variant	.	.
Chr20:32431289	20	32431289	2.77357e-29	5.18336e-27	19	119.197	intergenic_variant	.	.
Chr20:32431555	20	32431555	1.8297e-29	3.47228e-27	19	119.948	intergenic_variant	.	.
Chr20:32432448	20	32432448	1.8297e-29	3.47228e-27	19	119.948	intergenic_variant	.	.
Chr20:32432927	20	32432927	1.80792e-29	3.46273e-27	19	119.881	intergenic_variant	.	.
Chr20:32432986	20	32432986	1.8297e-29	3.47228e-27	19	119.948	intergenic_variant	.	.
Chr20:32433005	20	32433005	1.8297e-29	3.47228e-27	19	119.948	intergenic_variant	.	.
Chr20:32433088	20	32433088	1.8297e-29	3.47228e-27	19	119.948	intergenic_variant	.	.
Chr20:32433109	20	32433109	1.8297e-29	3.47228e-27	19	119.948	intergenic_variant	.	.
Chr20:32433117	20	32433117	1.8297e-29	3.47228e-27	19	119.948	intergenic_variant	.	.
Chr20:32434137	20	32434137	1.91045e-29	3.60696e-27	19	119.857	intergenic_variant	.	.
Chr20:32434192	20	32434192	1.8297e-29	3.47228e-27	19	119.948	intergenic_variant	.	.
Chr20:32434686	20	32434686	1.81845e-29	3.47228e-27	19	120.019	intergenic_variant	.	.
Chr20:32434806	20	32434806	1.8297e-29	3.47228e-27	19	119.948	intergenic_variant	.	.
Chr20:32436278	20	32436278	1.8297e-29	3.47228e-27	19	119.948	intergenic_variant	.	.
Chr20:32437604	20	32437604	3.76743e-29	6.98552e-27	19	118.718	intergenic_variant	.	.
Chr20:32439806	20	32439806	3.76743e-29	6.98552e-27	19	118.718	intergenic_variant	.	.
Chr20:32440306	20	32440306	1.8297e-29	3.47228e-27	19	119.948	intergenic_variant	.	.
Chr20:32440493	20	32440493	1.91045e-29	3.60696e-27	19	119.857	intergenic_variant	.	.
Chr20:32441781	20	32441781	1.8297e-29	3.47228e-27	19	119.948	intergenic_variant	.	.
Chr20:32443699	20	32443699	2.77357e-29	5.18336e-27	19	119.197	intergenic_variant	.	.
Chr20:32445135	20	32445135	1.60206e-29	3.07379e-27	19	120.067	intergenic_variant	.	.
Chr20:32446158	20	32446158	1.8297e-29	3.47228e-27	19	119.948	intergenic_variant	.	.
Chr20:32446373	20	32446373	2.77357e-29	5.18336e-27	19	119.197	intergenic_variant	.	.
Chr20:32446901	20	32446901	1.8297e-29	3.47228e-27	19	119.948	intergenic_variant	.	.
Chr20:32447651	20	32447651	2.77357e-29	5.18336e-27	19	119.197	intergenic_variant	.	.
Chr20:32449451	20	32449451	2.77357e-29	5.18336e-27	19	119.197	intergenic_variant	.	.
Chr20:32452489	20	32452489	2.61856e-29	4.91586e-27	19	119.296	intergenic_variant	.	.
Chr20:32453478	20	32453478	2.9046e-29	5.41296e-27	19	119.154	intergenic_variant	.	.
Chr20:32456557	20	32456557	2.9046e-29	5.41296e-27	19	119.154	intergenic_variant	.	.
Chr28:34763053	28	34763053	1.49175e-08	4.07897e-05	19	42.003	intergenic_variant	.	.
Chr28:34763404	28	34763404	1.49175e-08	4.07897e-05	19	42.003	intergenic_variant	.	.
Chr28:34763530	28	34763530	1.49175e-08	4.07897e-05	19	42.003	intergenic_variant	.	.
Chr28:34782352	28	34782352	5.79748e-09	3.86614e-05	19	44.1738	intergenic_variant	.	.
Chr28:34782389	28	34782389	5.79748e-09	3.86614e-05	19	44.1738	intergenic_variant	.	.
Chr28:34791147	28	34791147	5.79748e-09	3.86614e-05	19	44.1738	intergenic_variant	.	.
Chr5:105784638	5	105784638	1.14128e-17	7.92856e-15	18	70.7263	intergenic_variant	.	.
Chr5:105784663	5	105784663	1.68158e-17	1.09968e-14	18	70.1881	intergenic_variant	.	.
Chr5:105787140	5	105787140	3.5077e-17	2.12474e-14	18	69.3234	intergenic_variant	.	.
Chr5:105787144	5	105787144	2.52662e-17	1.58161e-14	18	69.66	intergenic_variant	.	.
Chr5:105787320	5	105787320	1.17952e-17	8.17e-15	18	70.8437	intergenic_variant	.	.
Chr5:105788952	5	105788952	7.33306e-17	4.30813e-14	18	67.8952	intergenic_variant	.	.
Chr5:105789957	5	105789957	5.51959e-17	3.2632e-14	18	66.0313	intergenic_variant	.	.
Chr5:105799098	5	105799098	3.42617e-17	2.07804e-14	18	68.5748	downstream_gene_variant	ENSBTAG00000017378	GALNT8
Chr5:105800142	5	105800142	1.53906e-17	1.02073e-14	18	67.5739	intron_variant	ENSBTAG00000017378	GALNT8
Chr5:105800810	5	105800810	3.62574e-17	2.19057e-14	18	68.5272	intron_variant	ENSBTAG00000017378	GALNT8
Chr5:105801207	5	105801207	4.18514e-17	2.49951e-14	18	66.072	intron_variant	ENSBTAG00000017378	GALNT8
Chr5:105802036	5	105802036	3.24991e-17	1.98917e-14	18	68.5765	intron_variant	ENSBTAG00000017378	GALNT8
Chr5:105807833	5	105807833	1.03795e-14	3.67905e-12	18	61.1995	intron_variant	ENSBTAG00000017378	GALNT8
Chr5:105830237	5	105830237	8.21849e-17	4.81021e-14	18	65.5804	intron_variant	ENSBTAG00000017378	GALNT8
Chr5:105844013	5	105844013	8.76871e-17	5.11307e-14	18	65.8795	intergenic_variant	.	.
Chr6:85026381	6	85026381	1.8832e-12	2.71558e-10	18	58.9562	intron_variant	ENSBTAG00000000962	STAP1
Chr6:85027015	6	85027015	1.8832e-12	2.71558e-10	18	58.9562	intron_variant	ENSBTAG00000000962	STAP1
Chr6:85039360	6	85039360	2.09175e-12	3.00253e-10	18	58.8555	intron_variant	ENSBTAG00000000962	STAP1
Chr6:85046027	6	85046027	2.0238e-12	2.90564e-10	18	58.9625	downstream_gene_variant	ENSBTAG00000000962	STAP1
Chr6:85048915	6	85048915	2.0238e-12	2.90564e-10	18	58.9625	downstream_gene_variant	ENSBTAG00000006837	UBA6
Chr6:85053188	6	85053188	2.0238e-12	2.90564e-10	18	58.9625	intron_variant	ENSBTAG00000006837	UBA6
Chr6:85061566	6	85061566	1.88038e-12	2.71271e-10	18	59.1375	intron_variant	ENSBTAG00000006837	UBA6
Chr6:85083683	6	85083683	1.16683e-12	1.70683e-10	18	59.937	intron_variant	ENSBTAG00000006837	UBA6
Chr6:85137441	6	85137441	9.40606e-13	1.38759e-10	18	59.9841	upstream_gene_variant	ENSBTAG00000006837	UBA6
Chr6:88658628	6	88658628	8.54266e-24	2.54491e-21	18	102.994	intergenic_variant	.	.
Chr6:88752028	6	88752028	1.16467e-27	4.14074e-25	18	122.086	intergenic_variant	.	.
Chr6:88764649	6	88764649	2.20625e-37	1.25178e-34	18	153.622	intergenic_variant	.	.
Chr6:88769935	6	88769935	1.02862e-15	1.831e-13	18	76.9324	intergenic_variant	.	.
Chr6:88777933	6	88777933	7.50307e-24	2.24535e-21	18	102.268	intergenic_variant	.	.
Chr6:88781829	6	88781829	7.3192e-24	2.19431e-21	18	102.268	intergenic_variant	.	.
Chr6:88782944	6	88782944	2.02141e-23	5.8631e-21	18	100.665	intergenic_variant	.	.
Chr6:88783604	6	88783604	1.69072e-23	4.95182e-21	18	100.958	intergenic_variant	.	.
Chr6:88786765	6	88786765	1.90148e-23	5.53714e-21	18	101.255	intergenic_variant	.	.
Chr6:88787338	6	88787338	5.39603e-23	1.51388e-20	18	99.2814	intergenic_variant	.	.
Chr6:88788209	6	88788209	1.49891e-25	4.80834e-23	18	110.004	intergenic_variant	.	.
Chr6:88793064	6	88793064	4.1447e-23	1.17329e-20	18	100.39	intergenic_variant	.	.
Chr6:88793173	6	88793173	5.90698e-23	1.65161e-20	18	100.052	intergenic_variant	.	.
Chr6:88793421	6	88793421	3.77175e-23	1.07093e-20	18	100.732	intergenic_variant	.	.
Chr6:88793469	6	88793469	3.90231e-23	1.10705e-20	18	100.617	intergenic_variant	.	.
Chr6:88793587	6	88793587	2.0123e-23	5.83923e-21	18	101.574	intergenic_variant	.	.
Chr6:88793647	6	88793647	2.0123e-23	5.83923e-21	18	101.574	intergenic_variant	.	.
Chr6:88793669	6	88793669	2.0123e-23	5.83923e-21	18	101.574	intergenic_variant	.	.
Chr6:88793779	6	88793779	1.76433e-23	5.15139e-21	18	101.747	intergenic_variant	.	.
Chr6:88794026	6	88794026	1.65394e-23	4.8484e-21	18	101.841	intergenic_variant	.	.
Chr6:88794172	6	88794172	1.76072e-23	5.14313e-21	18	101.775	intergenic_variant	.	.
Chr6:88794255	6	88794255	1.76072e-23	5.14313e-21	18	101.775	intergenic_variant	.	.
Chr6:88794261	6	88794261	1.76072e-23	5.14313e-21	18	101.775	intergenic_variant	.	.
Chr6:88794368	6	88794368	1.72924e-23	5.06014e-21	18	101.981	intergenic_variant	.	.
Chr6:88794389	6	88794389	1.93723e-23	5.63131e-21	18	101.704	intergenic_variant	.	.
Chr6:88794510	6	88794510	1.29442e-23	3.80973e-21	18	102.236	intergenic_variant	.	.
Chr6:88794625	6	88794625	1.20683e-23	3.5551e-21	18	102.211	intergenic_variant	.	.
Chr6:88794640	6	88794640	1.18186e-23	3.48776e-21	18	102.252	intergenic_variant	.	.
Chr6:88795014	6	88795014	9.74921e-24	2.8952e-21	18	102.225	intergenic_variant	.	.
Chr6:88800863	6	88800863	8.62328e-21	2.18769e-18	18	91.0141	intergenic_variant	.	.
Chr6:88801999	6	88801999	4.49823e-37	2.37457e-34	18	152.546	intergenic_variant	.	.
Chr6:88803197	6	88803197	1.01482e-23	3.01098e-21	18	103.448	intergenic_variant	.	.
Chr6:88803311	6	88803311	7.13854e-24	2.14112e-21	18	103.898	intergenic_variant	.	.
Chr6:88808884	6	88808884	5.15557e-38	3.10682e-35	18	155.923	intergenic_variant	.	.
Chr6:88809320	6	88809320	1.78251e-24	5.54818e-22	18	106.764	intergenic_variant	.	.
Chr6:88809721	6	88809721	9.03603e-23	2.50317e-20	18	101.815	intergenic_variant	.	.
Chr6:88810060	6	88810060	2.35412e-23	6.78044e-21	18	102.341	intergenic_variant	.	.
Chr6:88815731	6	88815731	9.23637e-33	3.56381e-30	18	135.333	intergenic_variant	.	.
Chr6:88816478	6	88816478	3.11331e-22	8.37148e-20	18	96.5804	intergenic_variant	.	.
Chr6:88816489	6	88816489	3.07687e-22	8.28023e-20	18	96.5861	intergenic_variant	.	.
Chr6:88816626	6	88816626	2.82822e-22	7.62974e-20	18	96.8097	intergenic_variant	.	.
Chr6:88816635	6	88816635	2.53228e-22	6.86788e-20	18	96.7391	intergenic_variant	.	.
Chr6:88816646	6	88816646	2.85521e-22	7.69312e-20	18	96.7126	intergenic_variant	.	.
Chr6:88816879	6	88816879	1.10771e-22	3.05448e-20	18	101.085	intergenic_variant	.	.
Chr6:88816943	6	88816943	4.7061e-23	1.32595e-20	18	102.061	intergenic_variant	.	.
Chr6:88817242	6	88817242	6.07945e-23	1.69767e-20	18	101.492	intergenic_variant	.	.
Chr6:88817271	6	88817271	8.06867e-23	2.23989e-20	18	101.013	intergenic_variant	.	.
Chr6:88817323	6	88817323	6.76533e-23	1.88601e-20	18	101.265	intergenic_variant	.	.
Chr6:88817559	6	88817559	4.57766e-23	1.29031e-20	18	101.731	intergenic_variant	.	.
Chr6:88818100	6	88818100	4.34627e-23	1.22877e-20	18	102.508	intergenic_variant	.	.
Chr6:88818104	6	88818104	4.33298e-23	1.22553e-20	18	102.531	intergenic_variant	.	.
Chr6:88818241	6	88818241	5.56213e-23	1.55849e-20	18	102.164	intergenic_variant	.	.
Chr6:88818290	6	88818290	8.91297e-23	2.47011e-20	18	101.276	intergenic_variant	.	.
Chr6:88818408	6	88818408	4.97426e-23	1.39912e-20	18	101.997	intergenic_variant	.	.
Chr6:88818427	6	88818427	4.86115e-23	1.36789e-20	18	102.074	intergenic_variant	.	.
Chr6:88818508	6	88818508	1.79223e-23	5.22592e-21	18	103.659	intergenic_variant	.	.
Chr6:88818534	6	88818534	1.79223e-23	5.22592e-21	18	103.659	intergenic_variant	.	.
Chr6:88818648	6	88818648	5.68985e-23	1.59225e-20	18	102.563	intergenic_variant	.	.
Chr6:88818818	6	88818818	2.54346e-23	7.29711e-21	18	103.914	intergenic_variant	.	.
Chr6:88818834	6	88818834	2.54346e-23	7.29711e-21	18	103.914	intergenic_variant	.	.
Chr6:88818857	6	88818857	2.54346e-23	7.29711e-21	18	103.914	intergenic_variant	.	.
Chr6:88818885	6	88818885	3.00435e-23	8.55985e-21	18	103.661	intergenic_variant	.	.
Chr6:88818981	6	88818981	3.49836e-23	9.95016e-21	18	103.021	intergenic_variant	.	.
Chr6:88818993	6	88818993	3.07697e-23	8.75919e-21	18	102.962	intergenic_variant	.	.
Chr6:88819024	6	88819024	3.68426e-23	1.04654e-20	18	102.875	intergenic_variant	.	.
Chr6:88819052	6	88819052	3.68426e-23	1.04654e-20	18	102.875	intergenic_variant	.	.
Chr6:88819140	6	88819140	4.38215e-23	1.23785e-20	18	102.829	intergenic_variant	.	.
Chr6:88819146	6	88819146	4.38215e-23	1.23785e-20	18	102.829	intergenic_variant	.	.
Chr6:88819250	6	88819250	2.57365e-23	7.37409e-21	18	103.397	intergenic_variant	.	.
Chr6:88819331	6	88819331	2.57365e-23	7.37409e-21	18	103.397	intergenic_variant	.	.
Chr6:88819430	6	88819430	2.57365e-23	7.37409e-21	18	103.397	intergenic_variant	.	.
Chr6:88820701	6	88820701	2.86436e-23	8.17157e-21	18	103.612	intergenic_variant	.	.
Chr6:88820784	6	88820784	2.86269e-23	8.17033e-21	18	103.812	intergenic_variant	.	.
Chr6:88820788	6	88820788	2.47765e-23	7.12688e-21	18	104.116	intergenic_variant	.	.
Chr6:88820923	6	88820923	3.8673e-23	1.09759e-20	18	102.88	intergenic_variant	.	.
Chr6:88820994	6	88820994	1.85605e-22	5.08402e-20	18	98.9737	intergenic_variant	.	.
Chr6:88839699	6	88839699	8.60064e-21	2.18278e-18	18	88.9892	intergenic_variant	.	.
Chr6:88868378	6	88868378	3.03023e-32	1.16387e-29	18	136.282	intergenic_variant	.	.
Chr6:88876327	6	88876327	4.07816e-35	1.68928e-32	18	142.669	intergenic_variant	.	.
Chr6:88914607	6	88914607	1.45609e-37	8.54822e-35	18	150.79	intergenic_variant	.	.
Chr6:88914625	6	88914625	1.47758e-37	8.66668e-35	18	150.634	intergenic_variant	.	.
Chr6:88923806	6	88923806	3.70534e-37	2.00905e-34	18	147.843	intergenic_variant	.	.
Chr6:88923811	6	88923811	7.24594e-37	3.58151e-34	18	146.949	intergenic_variant	.	.
Chr6:88926751	6	88926751	4.73552e-35	1.96035e-32	18	139.206	intergenic_variant	.	.
Chr6:88926958	6	88926958	1.97038e-35	8.21859e-33	18	140.787	intergenic_variant	.	.
Chr6:88927038	6	88927038	2.80454e-36	1.31998e-33	18	144.307	intergenic_variant	.	.
Chr6:88927044	6	88927044	2.80454e-36	1.31998e-33	18	144.307	intergenic_variant	.	.
Chr6:88927315	6	88927315	6.60683e-37	3.28531e-34	18	147.686	intergenic_variant	.	.
Chr6:88927425	6	88927425	5.97543e-37	2.99163e-34	18	148.123	intergenic_variant	.	.
Chr6:88927474	6	88927474	1.10695e-36	5.33163e-34	18	147.546	intergenic_variant	.	.
Chr6:88933721	6	88933721	1.01702e-26	3.48258e-24	18	118.501	intergenic_variant	.	.
Chr6:88934292	6	88934292	1.19157e-26	4.04463e-24	18	118.232	intergenic_variant	.	.
Chr6:88934416	6	88934416	1.03124e-26	3.52763e-24	18	118.574	intergenic_variant	.	.
Chr6:88934435	6	88934435	9.86722e-27	3.38947e-24	18	118.719	intergenic_variant	.	.
Chr6:88936035	6	88936035	1.14049e-26	3.87922e-24	18	118.206	intergenic_variant	.	.
Chr6:88936460	6	88936460	1.2523e-26	4.23983e-24	18	118.408	intergenic_variant	.	.
Chr6:88937513	6	88937513	6.98262e-27	2.42759e-24	18	119.111	intergenic_variant	.	.
Chr6:88937629	6	88937629	3.57004e-25	1.13529e-22	18	109.021	intergenic_variant	.	.
Chr6:88937735	6	88937735	6.98262e-27	2.42759e-24	18	119.111	intergenic_variant	.	.
Chr6:88937944	6	88937944	1.07618e-26	3.67561e-24	18	118.583	intergenic_variant	.	.
Chr6:88937966	6	88937966	1.79467e-26	5.94197e-24	18	117.588	intergenic_variant	.	.
Chr6:88938224	6	88938224	9.11536e-26	2.93696e-23	18	114.512	intergenic_variant	.	.
Chr6:88938638	6	88938638	1.33665e-26	4.51155e-24	18	118.042	intergenic_variant	.	.
Chr6:88938760	6	88938760	1.11319e-26	3.79811e-24	18	118.234	intergenic_variant	.	.
Chr6:88939216	6	88939216	1.62244e-26	5.40428e-24	18	117.86	intergenic_variant	.	.
Chr6:88939557	6	88939557	1.73046e-26	5.73514e-24	18	117.556	intergenic_variant	.	.
Chr6:88939623	6	88939623	1.93986e-26	6.40341e-24	18	117.5	intergenic_variant	.	.
Chr6:88939808	6	88939808	1.45135e-26	4.87871e-24	18	117.908	intergenic_variant	.	.
Chr6:88939863	6	88939863	1.67522e-26	5.56322e-24	18	117.791	intergenic_variant	.	.
Chr6:88940388	6	88940388	2.20575e-26	7.25569e-24	18	117.261	intergenic_variant	.	.
Chr6:88940710	6	88940710	1.59022e-26	5.3023e-24	18	117.703	intergenic_variant	.	.
Chr6:88940783	6	88940783	1.52513e-26	5.10334e-24	18	117.652	intergenic_variant	.	.
Chr6:88940831	6	88940831	1.80615e-26	5.97398e-24	18	117.582	intergenic_variant	.	.
Chr6:88943354	6	88943354	1.13108e-26	3.84918e-24	18	117.726	intergenic_variant	.	.
Chr6:88945811	6	88945811	1.49417e-26	5.00988e-24	18	114.365	intergenic_variant	.	.
Chr6:88945909	6	88945909	9.4393e-27	3.25255e-24	18	117.622	intergenic_variant	.	.
Chr6:88945964	6	88945964	9.7785e-27	3.36241e-24	18	117.322	intergenic_variant	.	.
Chr6:88946026	6	88946026	9.86746e-27	3.38947e-24	18	116.873	intergenic_variant	.	.
Chr6:88946036	6	88946036	1.0409e-26	3.55881e-24	18	117.099	intergenic_variant	.	.
Chr6:88950933	6	88950933	2.85172e-33	1.10561e-30	18	135.243	intergenic_variant	.	.
Chr6:88951156	6	88951156	1.79159e-29	6.56414e-27	18	113.707	intergenic_variant	.	.
Chr6:88978573	6	88978573	1.58376e-29	5.8059e-27	18	123.695	intergenic_variant	.	.
Chr6:88981805	6	88981805	9.61011e-30	3.53673e-27	18	125.118	intergenic_variant	.	.
Chr6:88982768	6	88982768	1.06414e-29	3.90972e-27	18	124.703	intergenic_variant	.	.
Chr6:88983725	6	88983725	1.21356e-29	4.45376e-27	18	124.43	intergenic_variant	.	.
Chr6:88985343	6	88985343	5.63037e-30	2.07673e-27	18	126.105	intergenic_variant	.	.
Chr6:89015821	6	89015821	4.27446e-22	1.13824e-19	18	99.0506	intergenic_variant	.	.
Chr6:89029763	6	89029763	7.70822e-36	3.46188e-33	18	145.526	intergenic_variant	.	.
Chr6:89033376	6	89033376	5.91002e-36	2.71385e-33	18	145.938	intergenic_variant	.	.
Chr6:89040670	6	89040670	4.39251e-36	2.04693e-33	18	146.084	intergenic_variant	.	.
Chr6:89040699	6	89040699	4.30741e-36	2.00869e-33	18	146.052	intergenic_variant	.	.
Chr6:89040713	6	89040713	4.30741e-36	2.00869e-33	18	146.052	intergenic_variant	.	.
Chr6:89044084	6	89044084	1.1943e-35	5.02919e-33	18	144.899	intergenic_variant	.	.
Chr6:89045248	6	89045248	2.06329e-35	8.60069e-33	18	144.656	intergenic_variant	.	.
Chr6:89047260	6	89047260	1.6041e-35	6.70775e-33	18	144.722	upstream_gene_variant	ENSBTAG00000009070	NPFFR2
Chr6:89053929	6	89053929	5.54072e-28	1.98378e-25	18	115.555	intron_variant	ENSBTAG00000009070	NPFFR2
Chr6:89090721	6	89090721	5.19852e-30	1.91852e-27	18	124.107	intergenic_variant	.	.
Chr6:89105011	6	89105011	4.87357e-35	2.01623e-32	18	143.534	intergenic_variant	.	.
Chr6:89108337	6	89108337	1.29625e-34	5.31601e-32	18	142.877	intergenic_variant	.	.
Chr6:89113031	6	89113031	7.85637e-35	3.22998e-32	18	143.011	intergenic_variant	.	.
Chr6:89115697	6	89115697	7.85637e-35	3.22998e-32	18	143.011	intergenic_variant	.	.
Chr6:89117171	6	89117171	7.27425e-35	3e-32	18	143.249	intergenic_variant	.	.
Chr6:89118971	6	89118971	7.85637e-35	3.22998e-32	18	143.011	intergenic_variant	.	.
Chr6:89124363	6	89124363	7.85637e-35	3.22998e-32	18	143.011	intergenic_variant	.	.
Chr6:89136437	6	89136437	2.3998e-34	9.75685e-32	18	142.652	intergenic_variant	.	.
Chr6:89136686	6	89136686	2.41058e-34	9.79467e-32	18	142.649	intergenic_variant	.	.
Chr9:78404465	9	78404465	1.1954e-09	1.87407e-05	18	42.3884	intergenic_variant	.	.
Chr11:66939203	11	66939203	5.52644e-09	3.35326e-06	18	43.8427	intergenic_variant	.	.
Chr14:1666046	14	1666046	0	0	18	2389.56	intron_variant	ENSBTAG00000035254	CYHR1
Chr14:1861799	14	1861799	0	0	18	2127.5	intron_variant	ENSBTAG00000014458	MROH1
Chr18:54062436	18	54062436	1.45e-09	1.61113e-07	18	38.1837	intergenic_variant	.	.
Chr18:55514695	18	55514695	1.43399e-14	3.32528e-12	18	51.6603	intron_variant	ENSBTAG00000008546	SYNGR4
Chr18:56551941	18	56551941	4.53373e-31	3.05416e-28	18	105.31	intron_variant	ENSBTAG00000012205	CPT1C
Chr18:56563825	18	56563825	4.53373e-31	3.05416e-28	18	105.31	intron_variant	ENSBTAG00000012205	CPT1C
Chr18:56696306	18	56696306	8.12073e-37	6.85345e-34	18	129.729	intron_variant	ENSBTAG00000005766	IL4I1
Chr18:56801868	18	56801868	4.86563e-24	2.42237e-21	18	91.6772	intergenic_variant	.	.
Chr18:56855825	18	56855825	3.63953e-33	2.78198e-30	18	112.353	intergenic_variant	.	.
Chr18:56856860	18	56856860	4.48967e-38	3.93533e-35	18	128.215	intergenic_variant	.	.
Chr18:56857757	18	56857757	4.43419e-38	3.90176e-35	18	128.286	intergenic_variant	.	.
Chr18:57187710	18	57187710	2.6485e-16	7.52523e-14	18	69.2501	upstream_gene_variant	ENSBTAG00000013105	SYT3
Chr18:57188632	18	57188632	2.6485e-16	7.52523e-14	18	69.2501	upstream_gene_variant	ENSBTAG00000013105	SYT3
Chr18:57189951	18	57189951	3.85451e-16	1.06067e-13	18	69.246	upstream_gene_variant	ENSBTAG00000013106	.
Chr18:57190588	18	57190588	2.69764e-16	7.57948e-14	18	69.3327	upstream_gene_variant	ENSBTAG00000013106	.
Chr18:57191690	18	57191690	2.69764e-16	7.57948e-14	18	69.3327	upstream_gene_variant	ENSBTAG00000013106	.
Chr18:57192374	18	57192374	2.69764e-16	7.57948e-14	18	69.3327	upstream_gene_variant	ENSBTAG00000013106	.
Chr18:57192664	18	57192664	2.69764e-16	7.57948e-14	18	69.3327	upstream_gene_variant	ENSBTAG00000013106	.
Chr18:57192740	18	57192740	2.69764e-16	7.57948e-14	18	69.3327	upstream_gene_variant	ENSBTAG00000013106	.
Chr18:57195330	18	57195330	2.84156e-16	7.97396e-14	18	69.2689	intron_variant	ENSBTAG00000013106	.
Chr18:57196887	18	57196887	2.69764e-16	7.57948e-14	18	69.3327	intron_variant	ENSBTAG00000013106	.
Chr18:57198511	18	57198511	2.69764e-16	7.57948e-14	18	69.3327	intron_variant	ENSBTAG00000013106	.
Chr18:57201628	18	57201628	2.69764e-16	7.57948e-14	18	69.3327	intron_variant	ENSBTAG00000013106	.
Chr18:57205927	18	57205927	2.69764e-16	7.57948e-14	18	69.3327	downstream_gene_variant	ENSBTAG00000013106	.
Chr18:57488865	18	57488865	3.4772e-39	3.19594e-36	18	140.304	upstream_gene_variant	ENSBTAG00000009382	KLK13
Chr18:57490104	18	57490104	1.79265e-50	5.81385e-47	18	169.451	intergenic_variant	.	.
Chr18:57490109	18	57490109	1.79265e-50	5.81385e-47	18	169.451	intergenic_variant	.	.
Chr18:57490320	18	57490320	1.64479e-50	5.49119e-47	18	169.268	intergenic_variant	.	.
Chr18:57493358	18	57493358	5.09957e-49	1.5233e-45	18	166.392	downstream_gene_variant	ENSBTAG00000012538	KLK14
Chr18:57501130	18	57501130	5.56414e-26	3.20603e-23	18	98.4498	upstream_gene_variant	ENSBTAG00000012538	KLK14
Chr18:57504468	18	57504468	2.98471e-46	6.9142e-43	18	158.071	intergenic_variant	.	.
Chr18:57508350	18	57508350	2.2972e-50	7.34524e-47	18	174.265	intergenic_variant	.	.
Chr18:57509649	18	57509649	2.04883e-30	1.35606e-27	18	114.97	intergenic_variant	.	.
Chr18:57511637	18	57511637	7.9217e-30	5.18269e-27	18	110.268	intergenic_variant	.	.
Chr18:57516423	18	57516423	4.70335e-19	1.79758e-16	18	81.883	downstream_gene_variant	ENSBTAG00000039212	CTU1
Chr18:57516702	18	57516702	4.24608e-33	3.16049e-30	18	119.726	downstream_gene_variant	ENSBTAG00000039212	CTU1
Chr18:57526438	18	57526438	3.74829e-66	7.73582e-62	18	217.257	upstream_gene_variant	ENSBTAG00000039212	CTU1
Chr18:57526715	18	57526715	7.56518e-67	2.86242e-62	18	219.982	upstream_gene_variant	ENSBTAG00000039212	CTU1
Chr18:57527874	18	57527874	1.4685e-66	4.76259e-62	18	218.868	upstream_gene_variant	ENSBTAG00000039212	CTU1
Chr18:57538046	18	57538046	1.2183e-23	5.83502e-21	18	94.2503	intron_variant	ENSBTAG00000004611	.
Chr18:57565406	18	57565406	2.67253e-17	8.10041e-15	18	70.4377	intergenic_variant	.	.
Chr18:57577417	18	57577417	1.60399e-60	1.3005e-56	18	200.227	intron_variant	ENSBTAG00000004608	LOC100138951
Chr18:57577596	18	57577596	5.28256e-61	4.44168e-57	18	201.153	intron_variant	ENSBTAG00000004608	LOC100138951
Chr18:57577749	18	57577749	3.60057e-64	4.54114e-60	18	208.876	intron_variant	ENSBTAG00000004608	LOC100138951
Chr18:57580298	18	57580298	1.47434e-62	1.45525e-58	18	205.516	intron_variant	ENSBTAG00000004608	LOC100138951
Chr18:57582751	18	57582751	6.34504e-18	2.33841e-15	18	75.7189	intron_variant	ENSBTAG00000004608	LOC100138951
Chr18:57582887	18	57582887	8.38303e-21	3.50483e-18	18	84.51	missense_variant	ENSBTAG00000004608	LOC100138951
Chr18:57583256	18	57583256	8.1541e-21	3.41674e-18	18	84.9259	3_prime_UTR_variant	ENSBTAG00000004608	LOC100138951
Chr18:57583544	18	57583544	1.89552e-20	7.75358e-18	18	83.9274	3_prime_UTR_variant	ENSBTAG00000004608	LOC100138951
Chr18:57583811	18	57583811	1.89552e-20	7.75358e-18	18	83.9274	upstream_gene_variant	ENSBTAG00000037537	.
Chr18:57583933	18	57583933	1.94898e-20	7.95792e-18	18	83.9052	upstream_gene_variant	ENSBTAG00000037537	.
Chr18:57584037	18	57584037	1.82021e-20	7.48492e-18	18	83.8008	upstream_gene_variant	ENSBTAG00000037537	.
Chr18:57584943	18	57584943	8.15727e-21	3.41674e-18	18	84.6241	upstream_gene_variant	ENSBTAG00000037537	.
Chr18:57588656	18	57588656	2.20146e-66	6.24723e-62	18	211.605	intron_variant	ENSBTAG00000037537	.
Chr18:57589121	18	57589121	7.93101e-68	9.00253e-63	18	220.372	intron_variant	ENSBTAG00000037537	.
Chr18:57589394	18	57589394	3.58553e-66	7.73582e-62	18	213.431	intron_variant	ENSBTAG00000037537	.
Chr18:57591440	18	57591440	2.06416e-54	1.33888e-50	18	174.259	missense_variant	ENSBTAG00000037537	.
Chr18:57592294	18	57592294	4.32472e-51	1.63634e-47	18	164.961	intron_variant	ENSBTAG00000037537	.
Chr18:57593452	18	57593452	5.33846e-51	1.95475e-47	18	164.256	intron_variant	ENSBTAG00000037537	.
Chr18:57593621	18	57593621	8.32701e-51	2.95376e-47	18	163.688	intron_variant	ENSBTAG00000037537	.
Chr18:57593807	18	57593807	6.17141e-51	2.22387e-47	18	164.039	intron_variant	ENSBTAG00000037537	.
Chr18:57594967	18	57594967	2.37063e-42	4.34018e-39	18	137.239	downstream_gene_variant	ENSBTAG00000037537	.
Chr18:57595292	18	57595292	1.41547e-52	8.45637e-49	18	172.305	downstream_gene_variant	ENSBTAG00000037537	.
Chr18:57596104	18	57596104	1.19033e-42	2.21499e-39	18	140.222	downstream_gene_variant	ENSBTAG00000037537	.
Chr18:57596114	18	57596114	1.27293e-42	2.34944e-39	18	140.226	downstream_gene_variant	ENSBTAG00000037537	.
Chr18:57596481	18	57596481	7.64543e-43	1.43444e-39	18	141.449	downstream_gene_variant	ENSBTAG00000037537	.
Chr18:57596655	18	57596655	9.33272e-41	9.99398e-38	18	139.015	downstream_gene_variant	ENSBTAG00000037537	.
Chr18:57596868	18	57596868	1.52438e-18	5.7486e-16	18	77.1953	downstream_gene_variant	ENSBTAG00000037537	.
Chr18:57597129	18	57597129	1.72324e-45	3.87338e-42	18	152.69	downstream_gene_variant	ENSBTAG00000037537	.
Chr18:57597341	18	57597341	1.44096e-34	1.16003e-31	18	113.583	downstream_gene_variant	ENSBTAG00000037537	.
Chr18:57597444	18	57597444	2.77922e-49	8.41255e-46	18	163.623	downstream_gene_variant	ENSBTAG00000037537	.
Chr18:57597862	18	57597862	4.05178e-37	3.44509e-34	18	127.28	downstream_gene_variant	ENSBTAG00000037537	.
Chr18:58108985	18	58108985	7.20295e-39	6.54089e-36	18	139.671	missense_variant	ENSBTAG00000014593	.
Chr18:58146428	18	58146428	4.28011e-39	3.91804e-36	18	144.314	upstream_gene_variant	ENSBTAG00000006954	ZNF432
Chr18:58157702	18	58157702	1.62491e-16	4.6754e-14	18	74.661	downstream_gene_variant	ENSBTAG00000006954	ZNF432
Chr18:58199047	18	58199047	1.99201e-08	1.7678e-06	18	41.2791	intron_variant	ENSBTAG00000037906	.
Chr18:58256570	18	58256570	1.67592e-24	8.54985e-22	18	93.8098	intergenic_variant	.	.
Chr18:58279017	18	58279017	9.17036e-27	5.39343e-24	18	96.3824	intergenic_variant	.	.
Chr18:58281074	18	58281074	4.4309e-43	8.38257e-40	18	141.037	intergenic_variant	.	.
Chr18:58282391	18	58282391	8.73782e-40	8.16325e-37	18	134.886	intergenic_variant	.	.
Chr18:58295186	18	58295186	1.86064e-40	1.90272e-37	18	136.582	intergenic_variant	.	.
Chr18:58295929	18	58295929	1.89102e-23	8.98119e-21	18	84.4605	intergenic_variant	.	.
Chr18:58330612	18	58330612	1.36196e-13	2.96447e-11	18	57.0916	intergenic_variant	.	.
Chr18:58330700	18	58330700	1.05198e-13	2.3164e-11	18	57.5484	intergenic_variant	.	.
Chr18:58485918	18	58485918	4.57402e-38	3.99384e-35	18	127.084	non_coding_transcript_exon_variant	ENSBTAG00000046864	.
Chr18:58488447	18	58488447	4.67817e-38	4.06913e-35	18	127.043	downstream_gene_variant	ENSBTAG00000046864	.
Chr18:58488910	18	58488910	1.67808e-38	1.50963e-35	18	127.806	downstream_gene_variant	ENSBTAG00000046864	.
Chr18:58491143	18	58491143	8.5986e-38	7.42229e-35	18	126.296	upstream_gene_variant	ENSBTAG00000018162	BOSTAUV1R416
Chr18:58498841	18	58498841	9.29074e-38	7.98937e-35	18	125.865	downstream_gene_variant	ENSBTAG00000018162	BOSTAUV1R416
Chr18:58503862	18	58503862	4.06978e-38	3.59504e-35	18	126.919	intergenic_variant	.	.
Chr18:60346818	18	60346818	4.95117e-50	1.56114e-46	18	162.074	downstream_gene_variant	ENSBTAG00000038674	ZNF677
Chr19:31820329	19	31820329	2.44928e-10	3.59192e-08	18	44.5067	intron_variant	ENSBTAG00000035706	MYOCD
Chr19:31821439	19	31821439	2.96421e-10	4.15361e-08	18	44.5101	intron_variant	ENSBTAG00000035706	MYOCD
Chr19:31821990	19	31821990	1.9341e-10	3.04233e-08	18	44.8652	intron_variant	ENSBTAG00000035706	MYOCD
Chr19:36054700	19	36054700	3.99663e-08	2.46804e-06	18	38.7223	intergenic_variant	.	.
Chr19:36105689	19	36105689	1.75455e-09	1.83209e-07	18	43.4962	intron_variant	ENSBTAG00000020629	UTP18
Chr19:36646520	19	36646520	3.86747e-08	2.42089e-06	18	37.0921	intron_variant	ENSBTAG00000002279	LUC7L3
Chr19:36655882	19	36655882	7.30262e-09	6.15166e-07	18	40.9336	synonymous_variant	ENSBTAG00000002267	ANKRD40
Chr20:32223360	20	32223360	2.19987e-56	1.6942e-53	18	220.322	intergenic_variant	.	.
Chr20:32234004	20	32234004	5.88224e-57	4.62696e-54	18	222.593	intergenic_variant	.	.
Chr20:32238940	20	32238940	6.10908e-57	4.79401e-54	18	222.786	intergenic_variant	.	.
Chr20:32431929	20	32431929	3.53652e-30	6.86488e-28	18	120.64	intergenic_variant	.	.
Chr20:32453055	20	32453055	1.34565e-29	2.58933e-27	18	120.453	intergenic_variant	.	.
Chr26:27384881	26	27384881	7.75282e-07	0.000343883	18	35.9101	intergenic_variant	.	.
Chr26:27384892	26	27384892	7.75282e-07	0.000343883	18	35.9101	intergenic_variant	.	.
Chr26:27386466	26	27386466	6.39177e-07	0.000311217	18	36.2504	intergenic_variant	.	.
Chr28:34759677	28	34759677	2.07346e-08	4.46427e-05	18	41.819	intergenic_variant	.	.
Chr28:34760226	28	34760226	1.77887e-08	4.18734e-05	18	42.0688	intergenic_variant	.	.
Chr28:34763802	28	34763802	1.83233e-08	4.18734e-05	18	41.7445	intergenic_variant	.	.
Chr28:34764243	28	34764243	1.78711e-08	4.18734e-05	18	41.7052	intergenic_variant	.	.
Chr28:34764548	28	34764548	1.83233e-08	4.18734e-05	18	41.7445	intergenic_variant	.	.
Chr28:34764655	28	34764655	1.50138e-08	4.07897e-05	18	41.9303	intergenic_variant	.	.
Chr28:34776031	28	34776031	7.56846e-09	3.86614e-05	18	43.7405	intergenic_variant	.	.
Chr28:34776616	28	34776616	7.56443e-09	3.86614e-05	18	43.8008	intergenic_variant	.	.
Chr28:34778567	28	34778567	7.25609e-09	3.86614e-05	18	43.8744	intergenic_variant	.	.
Chr28:34780215	28	34780215	7.25609e-09	3.86614e-05	18	43.8744	intergenic_variant	.	.
Chr28:34788717	28	34788717	7.10509e-09	3.86614e-05	18	43.8899	intergenic_variant	.	.
Chr28:34791013	28	34791013	7.78594e-09	3.90075e-05	18	43.6669	intergenic_variant	.	.
Chr29:45430856	29	45430856	2.13686e-16	1.98325e-13	18	62.4459	intron_variant	ENSBTAG00000019689	LOC511138
Chr29:45524395	29	45524395	4.80674e-16	4.05433e-13	18	63.4239	intron_variant	ENSBTAG00000019700	PC
Chr29:45525907	29	45525907	5.66437e-16	4.69426e-13	18	62.9961	intron_variant	ENSBTAG00000019700	PC
Chr29:45526242	29	45526242	1.04008e-15	8.01764e-13	18	62.5924	intron_variant	ENSBTAG00000019700	PC
Chr29:45527510	29	45527510	1.04345e-15	8.01764e-13	18	61.8193	intron_variant	ENSBTAG00000019700	PC
Chr29:45527849	29	45527849	1.04345e-15	8.01764e-13	18	61.8193	intron_variant	ENSBTAG00000019700	PC
Chr29:45529024	29	45529024	1.75911e-15	1.23626e-12	18	61.5676	intron_variant	ENSBTAG00000019700	PC
Chr29:45537437	29	45537437	2.07694e-15	1.32466e-12	18	60.2049	intron_variant	ENSBTAG00000019700	PC
Chr29:45543952	29	45543952	5.39466e-17	5.52141e-14	18	62.2012	intron_variant	ENSBTAG00000019700	PC
Chr29:45544350	29	45544350	8.85104e-16	7.00895e-13	18	61.5285	intron_variant	ENSBTAG00000019700	PC
Chr29:45554757	29	45554757	5.93512e-16	4.84816e-13	18	62.103	intron_variant	ENSBTAG00000019700	PC
Chr29:45560747	29	45560747	4.09801e-15	2.30686e-12	18	60.4391	intron_variant	ENSBTAG00000019700	PC
Chr29:45600879	29	45600879	5.15493e-16	4.3339e-13	18	63.8265	intron_variant	ENSBTAG00000019700	PC
Chr29:45618332	29	45618332	3.72058e-16	3.2548e-13	18	63.0762	intergenic_variant	.	.
Chr5:105780853	5	105780853	2.42858e-17	1.52432e-14	17	69.439	intergenic_variant	.	.
Chr5:105781533	5	105781533	6.39731e-17	3.76784e-14	17	65.6713	intergenic_variant	.	.
Chr5:105784020	5	105784020	1.96962e-17	1.26681e-14	17	69.8176	intergenic_variant	.	.
Chr5:105784432	5	105784432	1.92037e-17	1.24025e-14	17	69.9164	intergenic_variant	.	.
Chr5:105784485	5	105784485	1.81332e-17	1.17924e-14	17	69.8086	intergenic_variant	.	.
Chr5:105784606	5	105784606	1.83897e-17	1.19096e-14	17	69.8939	intergenic_variant	.	.
Chr5:105784837	5	105784837	1.81332e-17	1.17924e-14	17	69.8086	intergenic_variant	.	.
Chr5:105785454	5	105785454	1.98777e-17	1.27455e-14	17	69.7754	intergenic_variant	.	.
Chr5:105785513	5	105785513	1.92341e-17	1.2405e-14	17	69.8362	intergenic_variant	.	.
Chr5:105785555	5	105785555	1.13291e-17	7.8928e-15	17	70.5895	intergenic_variant	.	.
Chr5:105785559	5	105785559	1.13291e-17	7.8928e-15	17	70.5895	intergenic_variant	.	.
Chr5:105785930	5	105785930	1.98777e-17	1.27455e-14	17	69.7754	intergenic_variant	.	.
Chr5:105786242	5	105786242	1.71473e-17	1.11824e-14	17	70.0212	intergenic_variant	.	.
Chr5:105787697	5	105787697	1.98981e-17	1.27455e-14	17	69.8405	intergenic_variant	.	.
Chr5:105788172	5	105788172	9.78149e-18	6.8769e-15	17	71.2262	intergenic_variant	.	.
Chr5:105788209	5	105788209	2.27094e-17	1.43234e-14	17	69.7809	intergenic_variant	.	.
Chr5:105789147	5	105789147	1.56371e-17	1.03561e-14	17	70.0455	intergenic_variant	.	.
Chr5:105789400	5	105789400	2.05936e-17	1.30836e-14	17	69.6821	intergenic_variant	.	.
Chr5:105789646	5	105789646	1.5902e-17	1.04871e-14	17	70.124	intergenic_variant	.	.
Chr5:105789737	5	105789737	1.61199e-17	1.06159e-14	17	70.2023	intergenic_variant	.	.
Chr5:105789906	5	105789906	1.57699e-17	1.04148e-14	17	70.274	intergenic_variant	.	.
Chr5:105789924	5	105789924	1.62983e-17	1.06882e-14	17	70.105	intergenic_variant	.	.
Chr5:105790656	5	105790656	1.52296e-17	1.01149e-14	17	70.2072	intergenic_variant	.	.
Chr5:105790928	5	105790928	1.66231e-17	1.0886e-14	17	70.0529	intergenic_variant	.	.
Chr5:105807442	5	105807442	4.05885e-16	2.14502e-13	17	63.1836	intron_variant	ENSBTAG00000017378	GALNT8
Chr5:105807649	5	105807649	3.65034e-17	2.20259e-14	17	68.1786	intron_variant	ENSBTAG00000017378	GALNT8
Chr5:105807676	5	105807676	4.40602e-16	2.31024e-13	17	63.0579	intron_variant	ENSBTAG00000017378	GALNT8
Chr5:105807824	5	105807824	9.71669e-16	4.81943e-13	17	61.6909	intron_variant	ENSBTAG00000017378	GALNT8
Chr5:105831791	5	105831791	1.46944e-17	9.82917e-15	17	70.7593	intron_variant	ENSBTAG00000017378	GALNT8
Chr5:105838237	5	105838237	2.0587e-17	1.30836e-14	17	70.4944	upstream_gene_variant	ENSBTAG00000017378	GALNT8
Chr6:88613434	6	88613434	2.71599e-11	3.33181e-09	17	62.4365	intergenic_variant	.	.
Chr6:88616144	6	88616144	2.29998e-16	4.29692e-14	17	73.1902	intergenic_variant	.	.
Chr6:88618262	6	88618262	2.45112e-16	4.56893e-14	17	73.1413	intergenic_variant	.	.
Chr6:88728121	6	88728121	2.25803e-30	8.36135e-28	17	131.274	intron_variant	ENSBTAG00000013718	GC
Chr6:88729259	6	88729259	4.79226e-13	7.40917e-11	17	71.3812	intron_variant	ENSBTAG00000013718	GC
Chr6:88730030	6	88730030	4.79226e-13	7.40917e-11	17	71.3812	intron_variant	ENSBTAG00000013718	GC
Chr6:88730231	6	88730231	4.79226e-13	7.40917e-11	17	71.3812	intron_variant	ENSBTAG00000013718	GC
Chr6:88731017	6	88731017	3.99334e-13	6.21036e-11	17	71.7442	intron_variant	ENSBTAG00000013718	GC
Chr6:88731108	6	88731108	3.99334e-13	6.21036e-11	17	71.7442	intron_variant	ENSBTAG00000013718	GC
Chr6:88731561	6	88731561	3.59536e-13	5.60994e-11	17	71.8628	intron_variant	ENSBTAG00000013718	GC
Chr6:88732529	6	88732529	3.89042e-13	6.05708e-11	17	71.5595	intron_variant	ENSBTAG00000013718	GC
Chr6:88732914	6	88732914	3.57548e-13	5.58023e-11	17	71.7971	intron_variant	ENSBTAG00000013718	GC
Chr6:88732937	6	88732937	3.57548e-13	5.58023e-11	17	71.7971	intron_variant	ENSBTAG00000013718	GC
Chr6:88739941	6	88739941	3.57548e-13	5.58023e-11	17	71.7971	upstream_gene_variant	ENSBTAG00000013718	GC
Chr6:88777569	6	88777569	1.04614e-23	3.09833e-21	17	101.535	intergenic_variant	.	.
Chr6:88778143	6	88778143	7.3478e-24	2.20188e-21	17	102.054	intergenic_variant	.	.
Chr6:88778196	6	88778196	7.78231e-24	2.3247e-21	17	102.082	intergenic_variant	.	.
Chr6:88778357	6	88778357	8.97965e-24	2.67148e-21	17	101.924	intergenic_variant	.	.
Chr6:88781061	6	88781061	1.01207e-23	3.00418e-21	17	101.958	intergenic_variant	.	.
Chr6:88782213	6	88782213	1.06702e-23	3.15733e-21	17	101.852	intergenic_variant	.	.
Chr6:88786364	6	88786364	1.04992e-16	1.99139e-14	17	76.832	intergenic_variant	.	.
Chr6:88795579	6	88795579	1.18761e-21	3.12464e-19	17	95.6595	intergenic_variant	.	.
Chr6:88796171	6	88796171	1.14429e-21	3.01306e-19	17	95.3735	intergenic_variant	.	.
Chr6:88796862	6	88796862	1.03181e-22	2.85235e-20	17	97.9599	intergenic_variant	.	.
Chr6:88796871	6	88796871	1.28858e-22	3.54137e-20	17	97.0407	intergenic_variant	.	.
Chr6:88796879	6	88796879	1.06572e-22	2.94239e-20	17	97.8868	intergenic_variant	.	.
Chr6:88799419	6	88799419	9.29088e-21	2.34803e-18	17	90.6631	intergenic_variant	.	.
Chr6:88802024	6	88802024	1.08942e-22	3.0053e-20	17	99.2318	intergenic_variant	.	.
Chr6:88802364	6	88802364	1.81954e-21	4.76637e-19	17	95.3853	intergenic_variant	.	.
Chr6:88803322	6	88803322	8.42679e-24	2.51153e-21	17	103.565	intergenic_variant	.	.
Chr6:88803393	6	88803393	8.619e-25	2.71214e-22	17	106.221	intergenic_variant	.	.
Chr6:88803400	6	88803400	8.619e-25	2.71214e-22	17	106.221	intergenic_variant	.	.
Chr6:88803514	6	88803514	6.09192e-24	1.83386e-21	17	103.975	intergenic_variant	.	.
Chr6:88803717	6	88803717	5.86334e-24	1.76747e-21	17	103.783	intergenic_variant	.	.
Chr6:88803843	6	88803843	1.0054e-24	3.15466e-22	17	105.924	intergenic_variant	.	.
Chr6:88803883	6	88803883	1.0054e-24	3.15466e-22	17	105.924	intergenic_variant	.	.
Chr6:88803943	6	88803943	4.64293e-24	1.41249e-21	17	104.483	intergenic_variant	.	.
Chr6:88804242	6	88804242	4.067e-24	1.2459e-21	17	104.339	intergenic_variant	.	.
Chr6:88804259	6	88804259	4.067e-24	1.2459e-21	17	104.339	intergenic_variant	.	.
Chr6:88804281	6	88804281	3.31443e-24	1.02535e-21	17	104.592	intergenic_variant	.	.
Chr6:88804324	6	88804324	4.78548e-24	1.45385e-21	17	103.885	intergenic_variant	.	.
Chr6:88804425	6	88804425	1.32786e-24	4.15262e-22	17	105.806	intergenic_variant	.	.
Chr6:88804881	6	88804881	2.84331e-25	9.05063e-23	17	105.896	intergenic_variant	.	.
Chr6:88805083	6	88805083	1.03885e-23	3.07814e-21	17	103.368	intergenic_variant	.	.
Chr6:88805133	6	88805133	1.19014e-23	3.51063e-21	17	103.153	intergenic_variant	.	.
Chr6:88805173	6	88805173	1.20169e-23	3.54152e-21	17	103.088	intergenic_variant	.	.
Chr6:88809473	6	88809473	2.8145e-23	8.03976e-21	17	103.571	intergenic_variant	.	.
Chr6:88810118	6	88810118	5.62964e-23	1.57607e-20	17	101.214	intergenic_variant	.	.
Chr6:88811797	6	88811797	1.36591e-22	3.75077e-20	17	99.3528	intergenic_variant	.	.
Chr6:88812273	6	88812273	5.60684e-22	1.48644e-19	17	97.015	intergenic_variant	.	.
Chr6:88812781	6	88812781	3.09912e-22	8.33671e-20	17	96.2146	intergenic_variant	.	.
Chr6:88813594	6	88813594	2.55512e-22	6.92698e-20	17	96.6663	intergenic_variant	.	.
Chr6:88814253	6	88814253	3.61851e-22	9.69437e-20	17	96.2843	intergenic_variant	.	.
Chr6:88815222	6	88815222	5.84851e-22	1.54926e-19	17	93.876	intergenic_variant	.	.
Chr6:88815370	6	88815370	5.68272e-22	1.50595e-19	17	95.2613	intergenic_variant	.	.
Chr6:88815457	6	88815457	5.0691e-22	1.34578e-19	17	95.4618	intergenic_variant	.	.
Chr6:88815708	6	88815708	3.93088e-22	1.04844e-19	17	95.5093	intergenic_variant	.	.
Chr6:88815714	6	88815714	6.87561e-23	1.91595e-20	17	98.7744	intergenic_variant	.	.
Chr6:88815849	6	88815849	1.55933e-22	4.27835e-20	17	97.4872	intergenic_variant	.	.
Chr6:88816215	6	88816215	2.81192e-22	7.58889e-20	17	96.5496	intergenic_variant	.	.
Chr6:88816306	6	88816306	3.69685e-22	9.89621e-20	17	96.0774	intergenic_variant	.	.
Chr6:88816335	6	88816335	3.81051e-22	1.01798e-19	17	95.9873	intergenic_variant	.	.
Chr6:88816342	6	88816342	3.81051e-22	1.01798e-19	17	95.9873	intergenic_variant	.	.
Chr6:88816361	6	88816361	4.18792e-22	1.11564e-19	17	95.7642	intergenic_variant	.	.
Chr6:88816438	6	88816438	3.85675e-22	1.02992e-19	17	95.8336	intergenic_variant	.	.
Chr6:88816467	6	88816467	3.40664e-22	9.13415e-20	17	96.0041	intergenic_variant	.	.
Chr6:88816693	6	88816693	2.59415e-22	7.02413e-20	17	96.3699	intergenic_variant	.	.
Chr6:88816783	6	88816783	7.91889e-23	2.20016e-20	17	100.615	intergenic_variant	.	.
Chr6:88816865	6	88816865	1.24303e-28	4.48947e-26	17	120.031	intergenic_variant	.	.
Chr6:88817004	6	88817004	1.07589e-22	2.96923e-20	17	100.049	intergenic_variant	.	.
Chr6:88817046	6	88817046	5.57984e-23	1.56279e-20	17	101.097	intergenic_variant	.	.
Chr6:88817062	6	88817062	4.40986e-23	1.24514e-20	17	101.285	intergenic_variant	.	.
Chr6:88817076	6	88817076	5.44835e-23	1.52726e-20	17	100.789	intergenic_variant	.	.
Chr6:88818064	6	88818064	6.2189e-23	1.73588e-20	17	102.133	intergenic_variant	.	.
Chr6:88818135	6	88818135	5.02299e-23	1.41162e-20	17	102.822	intergenic_variant	.	.
Chr6:88818158	6	88818158	5.02299e-23	1.41162e-20	17	102.822	intergenic_variant	.	.
Chr6:88820970	6	88820970	2.07923e-23	6.01045e-21	17	103.831	intergenic_variant	.	.
Chr6:88820982	6	88820982	2.48307e-23	7.13935e-21	17	103.47	intergenic_variant	.	.
Chr6:88820998	6	88820998	1.77813e-23	5.18938e-21	17	104.199	intergenic_variant	.	.
Chr6:88821022	6	88821022	2.68565e-23	7.675e-21	17	103.348	intergenic_variant	.	.
Chr6:88821081	6	88821081	6.06609e-25	1.91704e-22	17	107.878	intergenic_variant	.	.
Chr6:88822082	6	88822082	4.0456e-21	1.03954e-18	17	95.3111	intergenic_variant	.	.
Chr6:88822617	6	88822617	4.0456e-21	1.03954e-18	17	95.3111	intergenic_variant	.	.
Chr6:88822674	6	88822674	4.91827e-21	1.26181e-18	17	95.0073	intergenic_variant	.	.
Chr6:88825872	6	88825872	1.63709e-20	4.08567e-18	17	92.546	intergenic_variant	.	.
Chr6:88825886	6	88825886	1.63709e-20	4.08567e-18	17	92.546	intergenic_variant	.	.
Chr6:88826076	6	88826076	5.71611e-21	1.46196e-18	17	94.649	intergenic_variant	.	.
Chr6:88826329	6	88826329	5.71611e-21	1.46196e-18	17	94.649	intergenic_variant	.	.
Chr6:88826489	6	88826489	5.71611e-21	1.46196e-18	17	94.649	intergenic_variant	.	.
Chr6:88827128	6	88827128	4.0456e-21	1.03954e-18	17	95.3111	intergenic_variant	.	.
Chr6:88827164	6	88827164	4.0456e-21	1.03954e-18	17	95.3111	intergenic_variant	.	.
Chr6:88827382	6	88827382	4.0456e-21	1.03954e-18	17	95.3111	intergenic_variant	.	.
Chr6:88828187	6	88828187	3.49313e-21	9.00034e-19	17	95.5825	intergenic_variant	.	.
Chr6:88828325	6	88828325	2.87416e-21	7.4229e-19	17	95.9878	intergenic_variant	.	.
Chr6:88828399	6	88828399	8.53136e-21	2.16604e-18	17	94.6003	intergenic_variant	.	.
Chr6:88828465	6	88828465	3.92023e-21	1.00929e-18	17	95.2339	intergenic_variant	.	.
Chr6:88828562	6	88828562	2.86815e-21	7.41028e-19	17	95.9226	intergenic_variant	.	.
Chr6:88830352	6	88830352	5.36539e-20	1.27629e-17	17	90.5222	intergenic_variant	.	.
Chr6:88837198	6	88837198	5.95846e-20	1.41481e-17	17	90.529	intergenic_variant	.	.
Chr6:88837225	6	88837225	4.6892e-20	1.12395e-17	17	90.9602	intergenic_variant	.	.
Chr6:88837252	6	88837252	4.6892e-20	1.12395e-17	17	90.9602	intergenic_variant	.	.
Chr6:88840288	6	88840288	9.60514e-21	2.42652e-18	17	87.9237	intergenic_variant	.	.
Chr6:88876146	6	88876146	1.26096e-21	3.3163e-19	17	90.384	intergenic_variant	.	.
Chr6:88876158	6	88876158	1.62829e-19	3.77927e-17	17	78.9688	intergenic_variant	.	.
Chr6:88876164	6	88876164	1.21521e-20	3.06058e-18	17	85.1592	intergenic_variant	.	.
Chr6:88876170	6	88876170	2.52813e-20	6.14899e-18	17	83.6659	intergenic_variant	.	.
Chr6:88897821	6	88897821	7.08643e-32	2.71234e-29	17	130.8	intergenic_variant	.	.
Chr6:88911993	6	88911993	3.42071e-34	1.38564e-31	17	138.432	intergenic_variant	.	.
Chr6:88934300	6	88934300	2.61878e-26	8.60147e-24	17	116.911	intergenic_variant	.	.
Chr6:88934362	6	88934362	2.7549e-26	9.03092e-24	17	117.296	intergenic_variant	.	.
Chr6:88934385	6	88934385	1.56664e-26	5.23163e-24	17	117.834	intergenic_variant	.	.
Chr6:88937108	6	88937108	1.38319e-26	4.65908e-24	17	118.144	intergenic_variant	.	.
Chr6:88937204	6	88937204	1.35902e-26	4.58471e-24	17	118.141	intergenic_variant	.	.
Chr6:88937960	6	88937960	1.64469e-26	5.47286e-24	17	117.744	intergenic_variant	.	.
Chr6:88938100	6	88938100	3.48597e-26	1.13425e-23	17	116.913	intergenic_variant	.	.
Chr6:88938109	6	88938109	3.13414e-26	1.02483e-23	17	117.21	intergenic_variant	.	.
Chr6:88938159	6	88938159	8.9396e-26	2.88173e-23	17	114.351	intergenic_variant	.	.
Chr6:88938196	6	88938196	1.03755e-25	3.33971e-23	17	113.912	intergenic_variant	.	.
Chr6:88938249	6	88938249	4.46201e-26	1.44897e-23	17	116.239	intergenic_variant	.	.
Chr6:88938510	6	88938510	1.43546e-26	4.83267e-24	17	118.036	intergenic_variant	.	.
Chr6:88938799	6	88938799	2.57231e-25	8.20382e-23	17	112.317	intergenic_variant	.	.
Chr6:88938803	6	88938803	2.71884e-25	8.6586e-23	17	112.224	intergenic_variant	.	.
Chr6:88938809	6	88938809	1.46469e-25	4.70085e-23	17	113.628	intergenic_variant	.	.
Chr6:88938832	6	88938832	4.82119e-27	1.68681e-24	17	118.18	intergenic_variant	.	.
Chr6:88938942	6	88938942	6.54297e-27	2.27834e-24	17	118.529	intergenic_variant	.	.
Chr6:88939072	6	88939072	1.49253e-26	5.00694e-24	17	118.565	intergenic_variant	.	.
Chr6:88939077	6	88939077	1.68249e-26	5.58457e-24	17	118.309	intergenic_variant	.	.
Chr6:88939296	6	88939296	2.7714e-26	9.08015e-24	17	116.82	intergenic_variant	.	.
Chr6:88939940	6	88939940	3.24777e-26	1.05936e-23	17	116.692	intergenic_variant	.	.
Chr6:88939946	6	88939946	3.24777e-26	1.05936e-23	17	116.692	intergenic_variant	.	.
Chr6:88939963	6	88939963	3.24777e-26	1.05936e-23	17	116.692	intergenic_variant	.	.
Chr6:88939994	6	88939994	3.24777e-26	1.05936e-23	17	116.692	intergenic_variant	.	.
Chr6:88940017	6	88940017	2.51721e-26	8.27197e-24	17	117.152	intergenic_variant	.	.
Chr6:88940139	6	88940139	3.21594e-26	1.05105e-23	17	116.799	intergenic_variant	.	.
Chr6:88940256	6	88940256	2.10833e-26	6.94562e-24	17	116.952	intergenic_variant	.	.
Chr6:88940282	6	88940282	2.25421e-25	7.20671e-23	17	112.751	intergenic_variant	.	.
Chr6:88940459	6	88940459	1.12037e-26	3.82062e-24	17	118.208	intergenic_variant	.	.
Chr6:88940583	6	88940583	1.5791e-26	5.26789e-24	17	117.587	intergenic_variant	.	.
Chr6:88940598	6	88940598	1.5791e-26	5.26789e-24	17	117.587	intergenic_variant	.	.
Chr6:88941214	6	88941214	2.69887e-26	8.86011e-24	17	115.709	intergenic_variant	.	.
Chr6:88941296	6	88941296	1.06201e-27	3.77832e-25	17	120.273	intergenic_variant	.	.
Chr6:88941329	6	88941329	1.51585e-26	5.07742e-24	17	116.92	intergenic_variant	.	.
Chr6:88941989	6	88941989	1.37686e-26	4.64014e-24	17	117.038	intergenic_variant	.	.
Chr6:88942170	6	88942170	1.44589e-26	4.86283e-24	17	116.913	intergenic_variant	.	.
Chr6:88942174	6	88942174	1.44589e-26	4.86283e-24	17	116.913	intergenic_variant	.	.
Chr6:88942215	6	88942215	1.4659e-26	4.92011e-24	17	116.796	intergenic_variant	.	.
Chr6:88942344	6	88942344	1.52394e-26	5.10194e-24	17	116.947	intergenic_variant	.	.
Chr6:88942473	6	88942473	1.66998e-26	5.5495e-24	17	116.697	intergenic_variant	.	.
Chr6:88942522	6	88942522	1.66998e-26	5.5495e-24	17	116.697	intergenic_variant	.	.
Chr6:88942579	6	88942579	2.13643e-26	7.03117e-24	17	116.469	intergenic_variant	.	.
Chr6:88942595	6	88942595	1.61634e-26	5.38667e-24	17	116.856	intergenic_variant	.	.
Chr6:88942623	6	88942623	2.78996e-26	9.13188e-24	17	115.77	intergenic_variant	.	.
Chr6:88942640	6	88942640	2.3523e-26	7.7339e-24	17	116.112	intergenic_variant	.	.
Chr6:88942832	6	88942832	1.91345e-26	6.3194e-24	17	116.646	intergenic_variant	.	.
Chr6:88942840	6	88942840	1.91345e-26	6.3194e-24	17	116.646	intergenic_variant	.	.
Chr6:88942925	6	88942925	1.37342e-26	4.63091e-24	17	117.15	intergenic_variant	.	.
Chr6:88942958	6	88942958	1.97733e-26	6.52383e-24	17	116.698	intergenic_variant	.	.
Chr6:88942971	6	88942971	1.85488e-26	6.13208e-24	17	116.861	intergenic_variant	.	.
Chr6:88943001	6	88943001	1.72986e-26	5.73514e-24	17	116.904	intergenic_variant	.	.
Chr6:88943047	6	88943047	1.54314e-26	5.15575e-24	17	116.947	intergenic_variant	.	.
Chr6:88943173	6	88943173	1.20541e-26	4.0832e-24	17	117.445	intergenic_variant	.	.
Chr6:88943453	6	88943453	2.01099e-26	6.63156e-24	17	116.579	intergenic_variant	.	.
Chr6:88943495	6	88943495	1.29297e-26	4.37083e-24	17	117.381	intergenic_variant	.	.
Chr6:88943522	6	88943522	1.1449e-26	3.8922e-24	17	117.494	intergenic_variant	.	.
Chr6:88943608	6	88943608	1.20313e-26	4.07756e-24	17	117.586	intergenic_variant	.	.
Chr6:88943673	6	88943673	1.19841e-26	4.06366e-24	17	117.484	intergenic_variant	.	.
Chr6:88943746	6	88943746	9.937e-27	3.4098e-24	17	117.616	intergenic_variant	.	.
Chr6:88943795	6	88943795	1.12354e-26	3.82945e-24	17	117.502	intergenic_variant	.	.
Chr6:88943906	6	88943906	1.12532e-26	3.83156e-24	17	117.603	intergenic_variant	.	.
Chr6:88944188	6	88944188	1.69556e-26	5.62511e-24	17	117.023	intergenic_variant	.	.
Chr6:88944468	6	88944468	5.26948e-27	1.84073e-24	17	118.668	intergenic_variant	.	.
Chr6:88944827	6	88944827	1.00143e-26	3.43277e-24	17	117.769	intergenic_variant	.	.
Chr6:88944843	6	88944843	1.00143e-26	3.43277e-24	17	117.769	intergenic_variant	.	.
Chr6:88945001	6	88945001	9.11773e-27	3.14503e-24	17	117.871	intergenic_variant	.	.
Chr6:88945033	6	88945033	9.73833e-27	3.35035e-24	17	117.705	intergenic_variant	.	.
Chr6:88945220	6	88945220	1.02787e-26	3.51792e-24	17	117.754	intergenic_variant	.	.
Chr6:88945257	6	88945257	1.80052e-26	5.95836e-24	17	116.901	intergenic_variant	.	.
Chr6:88945307	6	88945307	1.53695e-26	5.13768e-24	17	117.169	intergenic_variant	.	.
Chr6:88945352	6	88945352	4.025e-26	1.30835e-23	17	115.383	intergenic_variant	.	.
Chr6:88945555	6	88945555	1.28246e-26	4.33972e-24	17	117.312	intergenic_variant	.	.
Chr6:88945585	6	88945585	8.30066e-27	2.86769e-24	17	117.74	intergenic_variant	.	.
Chr6:88945637	6	88945637	1.05587e-26	3.60813e-24	17	117.594	intergenic_variant	.	.
Chr6:88945645	6	88945645	1.19404e-26	4.05093e-24	17	117.481	intergenic_variant	.	.
Chr6:88945785	6	88945785	1.64452e-26	5.47286e-24	17	116.884	intergenic_variant	.	.
Chr6:88945817	6	88945817	2.86815e-26	9.38316e-24	17	115.486	intergenic_variant	.	.
Chr6:88945829	6	88945829	9.88649e-27	3.39424e-24	17	117.712	intergenic_variant	.	.
Chr6:88945869	6	88945869	8.45018e-27	2.91782e-24	17	117.628	intergenic_variant	.	.
Chr6:88946085	6	88946085	1.28887e-26	4.35919e-24	17	116.857	intergenic_variant	.	.
Chr6:88946153	6	88946153	6.52209e-26	2.10965e-23	17	114.226	intergenic_variant	.	.
Chr6:88946163	6	88946163	6.52209e-26	2.10965e-23	17	114.226	intergenic_variant	.	.
Chr6:88946174	6	88946174	1.76283e-26	5.83947e-24	17	116.197	intergenic_variant	.	.
Chr6:88946183	6	88946183	1.17222e-26	3.98096e-24	17	116.797	intergenic_variant	.	.
Chr6:88946207	6	88946207	1.3122e-26	4.43355e-24	17	116.63	intergenic_variant	.	.
Chr6:88946317	6	88946317	7.92075e-27	2.73931e-24	17	117.663	intergenic_variant	.	.
Chr6:88946341	6	88946341	7.92075e-27	2.73931e-24	17	117.663	intergenic_variant	.	.
Chr6:88946463	6	88946463	8.90992e-27	3.07496e-24	17	117.454	intergenic_variant	.	.
Chr6:88946511	6	88946511	7.05874e-27	2.45018e-24	17	117.786	intergenic_variant	.	.
Chr6:88946543	6	88946543	7.05874e-27	2.45018e-24	17	117.786	intergenic_variant	.	.
Chr6:88946838	6	88946838	1.00799e-26	3.45346e-24	17	117.487	intergenic_variant	.	.
Chr6:88947292	6	88947292	9.43385e-27	3.25237e-24	17	117.629	intergenic_variant	.	.
Chr6:88947504	6	88947504	9.72172e-27	3.34637e-24	17	117.618	intergenic_variant	.	.
Chr6:88947856	6	88947856	7.91867e-27	2.73931e-24	17	117.911	intergenic_variant	.	.
Chr6:88948061	6	88948061	7.91867e-27	2.73931e-24	17	117.911	intergenic_variant	.	.
Chr6:88948125	6	88948125	7.91867e-27	2.73931e-24	17	117.911	intergenic_variant	.	.
Chr6:88948552	6	88948552	7.91867e-27	2.73931e-24	17	117.911	intergenic_variant	.	.
Chr6:89007207	6	89007207	4.63449e-30	1.71324e-27	17	126.076	intergenic_variant	.	.
Chr6:89021624	6	89021624	7.06518e-36	3.2152e-33	17	145.811	intergenic_variant	.	.
Chr6:89024081	6	89024081	9.49192e-36	4.07506e-33	17	145.428	intergenic_variant	.	.
Chr6:89029561	6	89029561	4.85585e-21	1.24628e-18	17	95.5708	intergenic_variant	.	.
Chr6:89031035	6	89031035	5.32286e-21	1.36402e-18	17	94.9826	intergenic_variant	.	.
Chr6:89032226	6	89032226	6.31925e-36	2.89572e-33	17	145.937	intergenic_variant	.	.
Chr6:89032410	6	89032410	9.75239e-36	4.17602e-33	17	145.146	intergenic_variant	.	.
Chr6:89032536	6	89032536	9.77905e-36	4.18471e-33	17	145.255	intergenic_variant	.	.
Chr6:89032742	6	89032742	5.90218e-36	2.71214e-33	17	145.803	intergenic_variant	.	.
Chr6:89032759	6	89032759	5.90218e-36	2.71214e-33	17	145.803	intergenic_variant	.	.
Chr6:89032923	6	89032923	7.63554e-36	3.43216e-33	17	145.441	intergenic_variant	.	.
Chr6:89033155	6	89033155	7.60665e-36	3.42851e-33	17	145.62	intergenic_variant	.	.
Chr6:89033322	6	89033322	7.60665e-36	3.42851e-33	17	145.62	intergenic_variant	.	.
Chr6:89033347	6	89033347	7.60665e-36	3.42851e-33	17	145.62	intergenic_variant	.	.
Chr6:89033464	6	89033464	7.60665e-36	3.42851e-33	17	145.62	intergenic_variant	.	.
Chr6:89033518	6	89033518	7.60665e-36	3.42851e-33	17	145.62	intergenic_variant	.	.
Chr6:89033699	6	89033699	7.60665e-36	3.42851e-33	17	145.62	intergenic_variant	.	.
Chr6:89033708	6	89033708	7.60665e-36	3.42851e-33	17	145.62	intergenic_variant	.	.
Chr6:89033772	6	89033772	7.63554e-36	3.43216e-33	17	145.441	intergenic_variant	.	.
Chr6:89034280	6	89034280	7.63554e-36	3.43216e-33	17	145.441	intergenic_variant	.	.
Chr6:89034427	6	89034427	7.63554e-36	3.43216e-33	17	145.441	intergenic_variant	.	.
Chr6:89034553	6	89034553	7.60665e-36	3.42851e-33	17	145.62	intergenic_variant	.	.
Chr6:89034647	6	89034647	7.60665e-36	3.42851e-33	17	145.62	intergenic_variant	.	.
Chr6:89036520	6	89036520	7.60665e-36	3.42851e-33	17	145.62	intergenic_variant	.	.
Chr6:89036570	6	89036570	5.56517e-36	2.57521e-33	17	146.225	intergenic_variant	.	.
Chr6:89037025	6	89037025	7.60665e-36	3.42851e-33	17	145.62	intergenic_variant	.	.
Chr6:89037770	6	89037770	7.79904e-36	3.4985e-33	17	145.567	intergenic_variant	.	.
Chr6:89038031	6	89038031	9.61666e-36	4.12592e-33	17	145.194	intergenic_variant	.	.
Chr6:89038469	6	89038469	8.72599e-36	3.86181e-33	17	145.48	intergenic_variant	.	.
Chr6:89038648	6	89038648	8.72599e-36	3.86181e-33	17	145.48	intergenic_variant	.	.
Chr6:89038922	6	89038922	8.97642e-34	3.59636e-31	17	135.564	intergenic_variant	.	.
Chr6:89038949	6	89038949	2.27813e-34	9.27361e-32	17	138.875	intergenic_variant	.	.
Chr6:89039024	6	89039024	1.0457e-35	4.44888e-33	17	145.132	intergenic_variant	.	.
Chr6:89039035	6	89039035	1.0457e-35	4.44888e-33	17	145.132	intergenic_variant	.	.
Chr6:89039047	6	89039047	8.13128e-36	3.60829e-33	17	145.498	intergenic_variant	.	.
Chr6:89039071	6	89039071	8.13128e-36	3.60829e-33	17	145.498	intergenic_variant	.	.
Chr6:89039101	6	89039101	8.13128e-36	3.60829e-33	17	145.498	intergenic_variant	.	.
Chr6:89039129	6	89039129	8.13128e-36	3.60829e-33	17	145.498	intergenic_variant	.	.
Chr6:89039156	6	89039156	8.13128e-36	3.60829e-33	17	145.498	intergenic_variant	.	.
Chr6:89039180	6	89039180	1.1312e-35	4.76653e-33	17	144.893	intergenic_variant	.	.
Chr6:89039196	6	89039196	8.13128e-36	3.60829e-33	17	145.498	intergenic_variant	.	.
Chr6:89039293	6	89039293	8.13128e-36	3.60829e-33	17	145.498	intergenic_variant	.	.
Chr6:89039808	6	89039808	8.13128e-36	3.60829e-33	17	145.498	intergenic_variant	.	.
Chr6:89039828	6	89039828	8.13128e-36	3.60829e-33	17	145.498	intergenic_variant	.	.
Chr6:89039839	6	89039839	8.13128e-36	3.60829e-33	17	145.498	intergenic_variant	.	.
Chr6:89039984	6	89039984	8.13128e-36	3.60829e-33	17	145.498	intergenic_variant	.	.
Chr6:89040006	6	89040006	9.64487e-36	4.13266e-33	17	145.363	intergenic_variant	.	.
Chr6:89040054	6	89040054	8.13128e-36	3.60829e-33	17	145.498	intergenic_variant	.	.
Chr6:89040060	6	89040060	8.13128e-36	3.60829e-33	17	145.498	intergenic_variant	.	.
Chr6:89040117	6	89040117	8.13128e-36	3.60829e-33	17	145.498	intergenic_variant	.	.
Chr6:89040245	6	89040245	1.02807e-35	4.38232e-33	17	145.073	intergenic_variant	.	.
Chr6:89040273	6	89040273	1.02807e-35	4.38232e-33	17	145.073	intergenic_variant	.	.
Chr6:89040373	6	89040373	1.02807e-35	4.38232e-33	17	145.073	intergenic_variant	.	.
Chr6:89040385	6	89040385	1.02807e-35	4.38232e-33	17	145.073	intergenic_variant	.	.
Chr6:89040517	6	89040517	9.64487e-36	4.13266e-33	17	145.363	intergenic_variant	.	.
Chr6:89040528	6	89040528	8.13128e-36	3.60829e-33	17	145.498	intergenic_variant	.	.
Chr6:89040591	6	89040591	8.13128e-36	3.60829e-33	17	145.498	intergenic_variant	.	.
Chr6:89049002	6	89049002	5.17143e-28	1.85458e-25	17	117.263	upstream_gene_variant	ENSBTAG00000009070	NPFFR2
Chr6:89049942	6	89049942	6.92457e-28	2.47389e-25	17	117.202	upstream_gene_variant	ENSBTAG00000009070	NPFFR2
Chr6:89051385	6	89051385	1.38207e-34	5.66091e-32	17	141.013	upstream_gene_variant	ENSBTAG00000009070	NPFFR2
Chr6:89053873	6	89053873	8.04465e-34	3.23878e-31	17	138.867	intron_variant	ENSBTAG00000009070	NPFFR2
Chr6:89056316	6	89056316	1.85386e-33	7.2384e-31	17	137.761	intron_variant	ENSBTAG00000009070	NPFFR2
Chr6:89061254	6	89061254	1.52787e-19	3.54994e-17	17	86.0973	downstream_gene_variant	ENSBTAG00000009070	NPFFR2
Chr6:89090738	6	89090738	4.0347e-16	7.38925e-14	17	75.4476	intergenic_variant	.	.
Chr6:89144774	6	89144774	1.08658e-29	3.98995e-27	17	127.924	intergenic_variant	.	.
Chr6:89149359	6	89149359	7.8346e-29	2.8343e-26	17	125.93	intergenic_variant	.	.
Chr14:1591553	14	1591553	0	0	17	2377.87	intron_variant	ENSBTAG00000007186	ARHGAP39
Chr14:1659576	14	1659576	0	0	17	2389.93	intron_variant	ENSBTAG00000007753	KIFC2
Chr14:1660744	14	1660744	0	0	17	2389.93	synonymous_variant	ENSBTAG00000007753	KIFC2
Chr14:1664984	14	1664984	0	0	17	2389.12	synonymous_variant	ENSBTAG00000035254	CYHR1
Chr14:1666904	14	1666904	0	0	17	2389.93	intron_variant	ENSBTAG00000035254	CYHR1
Chr14:1667312	14	1667312	0	0	17	2389.93	intron_variant	ENSBTAG00000035254	CYHR1
Chr14:1667797	14	1667797	0	0	17	2389.93	intron_variant	ENSBTAG00000035254	CYHR1
Chr14:1668432	14	1668432	0	0	17	2391.36	intron_variant	ENSBTAG00000035254	CYHR1
Chr14:1669896	14	1669896	0	0	17	2352.87	intron_variant	ENSBTAG00000035254	CYHR1
Chr14:1670426	14	1670426	0	0	17	2352.87	intron_variant	ENSBTAG00000035254	CYHR1
Chr14:1684775	14	1684775	0	0	17	2352.98	intron_variant	ENSBTAG00000007749	TONSL
Chr14:1685365	14	1685365	0	0	17	2354.94	intron_variant	ENSBTAG00000007749	TONSL
Chr14:1685675	14	1685675	0	0	17	2354.94	synonymous_variant	ENSBTAG00000007749	TONSL
Chr14:1686095	14	1686095	0	0	17	2355.26	intron_variant	ENSBTAG00000007749	TONSL
Chr14:1686998	14	1686998	0	0	17	2352.95	synonymous_variant	ENSBTAG00000007749	TONSL
Chr14:1687043	14	1687043	0	0	17	2352.98	synonymous_variant	ENSBTAG00000007749	TONSL
Chr14:1724767	14	1724767	0	0	17	3462.99	upstream_gene_variant	ENSBTAG00000008355	CPSF1
Chr14:1799066	14	1799066	0	0	17	3930.52	intron_variant	ENSBTAG00000026356	DGAT1
Chr14:1799476	14	1799476	0	0	17	3930.52	intron_variant	ENSBTAG00000026356	DGAT1
Chr14:1800399	14	1800399	0	0	17	3933.36	intron_variant	ENSBTAG00000026356	DGAT1
Chr14:1800439	14	1800439	0	0	17	3930.9	intron_variant	ENSBTAG00000026356	DGAT1
Chr14:1801116	14	1801116	0	0	17	3933.36	intron_variant	ENSBTAG00000026356	DGAT1
Chr14:1851040	14	1851040	0	0	17	2130.14	missense_variant	ENSBTAG00000014458	MROH1
Chr14:1854748	14	1854748	0	0	17	2130.14	intron_variant	ENSBTAG00000014458	MROH1
Chr14:1855090	14	1855090	0	0	17	2127.44	intron_variant	ENSBTAG00000014458	MROH1
Chr14:1857348	14	1857348	0	0	17	2127.44	intron_variant	ENSBTAG00000014458	MROH1
Chr14:1859043	14	1859043	0	0	17	2129.86	intron_variant	ENSBTAG00000014458	MROH1
Chr14:1860477	14	1860477	0	0	17	2127.44	intron_variant	ENSBTAG00000014458	MROH1
Chr14:1860717	14	1860717	0	0	17	2130.14	intron_variant	ENSBTAG00000014458	MROH1
Chr14:1900584	14	1900584	0	0	17	1954.2	upstream_gene_variant	ENSBTAG00000039978	.
Chr14:2043563	14	2043563	0	0	17	2199.02	intergenic_variant	.	.
Chr14:2836656	14	2836656	4.0632e-282	3.28911e-279	17	841.38	downstream_gene_variant	ENSBTAG00000016209	SLURP1
Chr18:56711791	18	56711791	1.80991e-38	1.61766e-35	17	133.419	intron_variant	ENSBTAG00000005766	IL4I1
Chr18:56812146	18	56812146	3.16777e-38	2.80918e-35	17	129.603	intron_variant	ENSBTAG00000044113	.
Chr18:56855875	18	56855875	6.41288e-23	2.99559e-20	17	78.8133	intergenic_variant	.	.
Chr18:57119534	18	57119534	5.58831e-22	2.5122e-19	17	83.0328	intron_variant	ENSBTAG00000006841	LRRC4B
Chr18:57173752	18	57173752	5.10241e-16	1.39393e-13	17	68.3374	intron_variant	ENSBTAG00000013105	SYT3
Chr18:57176737	18	57176737	6.56194e-16	1.77345e-13	17	67.8269	intron_variant	ENSBTAG00000013105	SYT3
Chr18:57483912	18	57483912	1.29555e-19	5.12481e-17	17	79.686	intron_variant	ENSBTAG00000009382	KLK13
Chr18:57486857	18	57486857	2.01489e-37	1.71963e-34	17	133.567	upstream_gene_variant	ENSBTAG00000009382	KLK13
Chr18:57487656	18	57487656	5.93049e-28	3.63877e-25	17	106.711	upstream_gene_variant	ENSBTAG00000009382	KLK13
Chr18:57488575	18	57488575	3.51924e-25	1.94864e-22	17	97.5419	upstream_gene_variant	ENSBTAG00000009382	KLK13
Chr18:57488846	18	57488846	1.7863e-45	3.97576e-42	17	159.078	upstream_gene_variant	ENSBTAG00000009382	KLK13
Chr18:57490333	18	57490333	7.05258e-31	4.70907e-28	17	111.443	downstream_gene_variant	ENSBTAG00000012538	KLK14
Chr18:57491196	18	57491196	7.2031e-25	3.83823e-22	17	95.0886	downstream_gene_variant	ENSBTAG00000012538	KLK14
Chr18:57491782	18	57491782	7.43261e-46	1.7044e-42	17	156.487	downstream_gene_variant	ENSBTAG00000012538	KLK14
Chr18:57493461	18	57493461	1.94109e-29	1.2519e-26	17	112.805	downstream_gene_variant	ENSBTAG00000012538	KLK14
Chr18:57503131	18	57503131	1.95519e-44	3.8936e-41	17	150.201	upstream_gene_variant	ENSBTAG00000012538	KLK14
Chr18:57503601	18	57503601	1.04714e-44	2.14165e-41	17	150.292	upstream_gene_variant	ENSBTAG00000012538	KLK14
Chr18:57509581	18	57509581	4.44145e-51	1.65295e-47	17	175.674	intergenic_variant	.	.
Chr18:57513719	18	57513719	2.80352e-51	1.13653e-47	17	176.104	downstream_gene_variant	ENSBTAG00000039212	CTU1
Chr18:57516245	18	57516245	3.5917e-36	2.98678e-33	17	125.957	downstream_gene_variant	ENSBTAG00000039212	CTU1
Chr18:57516411	18	57516411	1.01439e-36	8.46646e-34	17	127.636	downstream_gene_variant	ENSBTAG00000039212	CTU1
Chr18:57517094	18	57517094	5.16164e-33	3.69653e-30	17	116.699	downstream_gene_variant	ENSBTAG00000039212	CTU1
Chr18:57540779	18	57540779	1.7235e-46	4.11864e-43	17	159.815	intron_variant	ENSBTAG00000004611	.
Chr18:57540847	18	57540847	9.67194e-47	2.33589e-43	17	160.805	intron_variant	ENSBTAG00000004611	.
Chr18:57543440	18	57543440	9.54553e-47	2.33015e-43	17	160.787	upstream_gene_variant	ENSBTAG00000004611	.
Chr18:57561210	18	57561210	4.19196e-17	1.24599e-14	17	69.6105	intergenic_variant	.	.
Chr18:57579359	18	57579359	1.0156e-17	3.65393e-15	17	73.2364	intron_variant	ENSBTAG00000004608	LOC100138951
Chr18:57579991	18	57579991	1.73174e-17	5.71178e-15	17	72.3761	intron_variant	ENSBTAG00000004608	LOC100138951
Chr18:57580110	18	57580110	1.59607e-17	5.51494e-15	17	72.6277	intron_variant	ENSBTAG00000004608	LOC100138951
Chr18:57580292	18	57580292	2.60172e-17	7.89633e-15	17	71.7619	intron_variant	ENSBTAG00000004608	LOC100138951
Chr18:57580322	18	57580322	2.60172e-17	7.89633e-15	17	71.7619	intron_variant	ENSBTAG00000004608	LOC100138951
Chr18:57580380	18	57580380	1.58943e-17	5.50053e-15	17	72.5623	intron_variant	ENSBTAG00000004608	LOC100138951
Chr18:57580420	18	57580420	2.1109e-17	6.53777e-15	17	72.1871	intron_variant	ENSBTAG00000004608	LOC100138951
Chr18:57580596	18	57580596	1.50981e-17	5.23297e-15	17	72.6998	intron_variant	ENSBTAG00000004608	LOC100138951
Chr18:57580816	18	57580816	1.69923e-17	5.71178e-15	17	72.5918	intron_variant	ENSBTAG00000004608	LOC100138951
Chr18:57580852	18	57580852	1.61338e-17	5.52445e-15	17	72.5001	intron_variant	ENSBTAG00000004608	LOC100138951
Chr18:57581000	18	57581000	1.66451e-17	5.63999e-15	17	72.4314	intron_variant	ENSBTAG00000004608	LOC100138951
Chr18:57581553	18	57581553	1.48444e-17	5.1529e-15	17	72.2611	intron_variant	ENSBTAG00000004608	LOC100138951
Chr18:57582216	18	57582216	3.74341e-20	1.50413e-17	17	82.0205	intron_variant	ENSBTAG00000004608	LOC100138951
Chr18:57582232	18	57582232	2.26022e-20	9.19567e-18	17	82.748	intron_variant	ENSBTAG00000004608	LOC100138951
Chr18:57582515	18	57582515	1.79812e-20	7.40855e-18	17	83.63	intron_variant	ENSBTAG00000004608	LOC100138951
Chr18:57582577	18	57582577	1.70241e-20	7.02695e-18	17	83.8332	intron_variant	ENSBTAG00000004608	LOC100138951
Chr18:57584046	18	57584046	1.5805e-20	6.55955e-18	17	83.977	upstream_gene_variant	ENSBTAG00000037537	.
Chr18:57584144	18	57584144	5.01712e-21	2.11708e-18	17	85.3268	upstream_gene_variant	ENSBTAG00000037537	.
Chr18:57584301	18	57584301	7.15744e-21	3.01464e-18	17	84.9072	upstream_gene_variant	ENSBTAG00000037537	.
Chr18:57584359	18	57584359	7.35515e-21	3.09217e-18	17	84.8596	upstream_gene_variant	ENSBTAG00000037537	.
Chr18:57585053	18	57585053	2.53451e-20	1.02748e-17	17	82.685	upstream_gene_variant	ENSBTAG00000037537	.
Chr18:57585590	18	57585590	4.27192e-67	2.12112e-62	17	216.497	upstream_gene_variant	ENSBTAG00000037537	.
Chr18:57587345	18	57587345	3.52838e-66	7.73582e-62	17	212.071	upstream_gene_variant	ENSBTAG00000037537	.
Chr18:57587937	18	57587937	1.0118e-23	4.90812e-21	17	95.1281	upstream_gene_variant	ENSBTAG00000037537	.
Chr18:57588159	18	57588159	1.40497e-23	6.7008e-21	17	94.721	missense_variant	ENSBTAG00000037537	.
Chr18:57588187	18	57588187	1.54954e-23	7.37479e-21	17	94.4397	synonymous_variant	ENSBTAG00000037537	.
Chr18:57588229	18	57588229	8.34898e-24	4.06737e-21	17	95.9757	synonymous_variant	ENSBTAG00000037537	.
Chr18:57588247	18	57588247	8.38222e-24	4.07482e-21	17	96.0658	synonymous_variant	ENSBTAG00000037537	.
Chr18:57588523	18	57588523	8.10408e-24	3.98224e-21	17	96.144	synonymous_variant	ENSBTAG00000037537	.
Chr18:57588581	18	57588581	7.97671e-24	3.92816e-21	17	96.6964	intron_variant	ENSBTAG00000037537	.
Chr18:57588632	18	57588632	1.09562e-23	5.28088e-21	17	96.0553	intron_variant	ENSBTAG00000037537	.
Chr18:57589043	18	57589043	8.30022e-24	4.05231e-21	17	96.5372	intron_variant	ENSBTAG00000037537	.
Chr18:57589178	18	57589178	1.05484e-23	5.09512e-21	17	96.1258	intron_variant	ENSBTAG00000037537	.
Chr18:57589225	18	57589225	1.13338e-23	5.45128e-21	17	95.5486	missense_variant	ENSBTAG00000037537	.
Chr18:57589407	18	57589407	1.03621e-23	5.0158e-21	17	94.9966	intron_variant	ENSBTAG00000037537	.
Chr18:57589875	18	57589875	3.61591e-19	1.39607e-16	17	80.8907	missense_variant	ENSBTAG00000037537	.
Chr18:57590471	18	57590471	2.29667e-22	1.0619e-19	17	87.9005	intron_variant	ENSBTAG00000037537	.
Chr18:57590525	18	57590525	2.76714e-22	1.26653e-19	17	87.7591	intron_variant	ENSBTAG00000037537	.
Chr18:57590568	18	57590568	2.76714e-22	1.26653e-19	17	87.7591	intron_variant	ENSBTAG00000037537	.
Chr18:57590585	18	57590585	2.89036e-22	1.31761e-19	17	87.7489	intron_variant	ENSBTAG00000037537	.
Chr18:57590691	18	57590691	2.6695e-22	1.229e-19	17	87.7599	missense_variant	ENSBTAG00000037537	.
Chr18:57590930	18	57590930	1.83107e-22	8.53575e-20	17	89.6964	intron_variant	ENSBTAG00000037537	.
Chr18:57590964	18	57590964	1.89462e-22	8.81391e-20	17	89.486	intron_variant	ENSBTAG00000037537	.
Chr18:57592894	18	57592894	1.13962e-14	2.67547e-12	17	65.8294	intron_variant	ENSBTAG00000037537	.
Chr18:57593577	18	57593577	1.35066e-14	3.14169e-12	17	65.5626	intron_variant	ENSBTAG00000037537	.
Chr18:57593978	18	57593978	1.13962e-14	2.67547e-12	17	65.8294	intron_variant	ENSBTAG00000037537	.
Chr18:57594085	18	57594085	1.35066e-14	3.14169e-12	17	65.5626	missense_variant	ENSBTAG00000037537	.
Chr18:57594681	18	57594681	1.30665e-14	3.04869e-12	17	65.5684	downstream_gene_variant	ENSBTAG00000037537	.
Chr18:57594711	18	57594711	1.30192e-14	3.04079e-12	17	65.6968	downstream_gene_variant	ENSBTAG00000037537	.
Chr18:57594843	18	57594843	1.29369e-14	3.02465e-12	17	65.7122	downstream_gene_variant	ENSBTAG00000037537	.
Chr18:57595406	18	57595406	7.78105e-52	3.68013e-48	17	169.028	downstream_gene_variant	ENSBTAG00000037537	.
Chr18:57596025	18	57596025	5.12043e-35	4.15159e-32	17	123.672	downstream_gene_variant	ENSBTAG00000037537	.
Chr18:57596218	18	57596218	7.08542e-18	2.60703e-15	17	74.7902	downstream_gene_variant	ENSBTAG00000037537	.
Chr18:57596665	18	57596665	1.48709e-40	1.56297e-37	17	138.997	downstream_gene_variant	ENSBTAG00000037537	.
Chr18:57597302	18	57597302	9.15791e-51	3.19852e-47	17	164.292	downstream_gene_variant	ENSBTAG00000037537	.
Chr18:57598277	18	57598277	6.40982e-35	5.17852e-32	17	123.815	downstream_gene_variant	ENSBTAG00000037537	.
Chr18:57599251	18	57599251	3.41372e-31	2.34844e-28	17	108.599	downstream_gene_variant	ENSBTAG00000037537	.
Chr18:57601597	18	57601597	2.74994e-41	3.10595e-38	17	139.286	intergenic_variant	.	.
Chr18:57602313	18	57602313	3.73538e-31	2.55424e-28	17	108.816	intergenic_variant	.	.
Chr18:57602385	18	57602385	2.11661e-40	2.14515e-37	17	137.684	intergenic_variant	.	.
Chr18:57602401	18	57602401	3.73335e-40	3.57615e-37	17	135.77	intergenic_variant	.	.
Chr18:57602864	18	57602864	3.73538e-31	2.55424e-28	17	108.816	intergenic_variant	.	.
Chr18:58067310	18	58067310	2.40937e-20	9.78492e-18	17	88.2456	synonymous_variant	ENSBTAG00000039491	.
Chr18:58074028	18	58074028	7.6421e-20	3.03307e-17	17	85.9893	downstream_gene_variant	ENSBTAG00000014593	.
Chr18:58077087	18	58077087	7.07434e-20	2.81265e-17	17	86.0887	downstream_gene_variant	ENSBTAG00000014593	.
Chr18:58092587	18	58092587	1.70605e-19	6.71248e-17	17	84.6223	intron_variant	ENSBTAG00000014593	.
Chr18:58096703	18	58096703	1.6425e-18	6.18378e-16	17	79.8747	intron_variant	ENSBTAG00000014593	.
Chr18:58160301	18	58160301	1.07444e-14	2.53029e-12	17	67.7688	downstream_gene_variant	ENSBTAG00000006954	ZNF432
Chr18:58164413	18	58164413	2.84433e-15	7.02637e-13	17	69.8075	intergenic_variant	.	.
Chr18:58177123	18	58177123	2.38711e-13	5.07896e-11	17	61.38	upstream_gene_variant	ENSBTAG00000003541	ZNF614
Chr18:58193281	18	58193281	9.00649e-29	5.58651e-26	17	111.917	upstream_gene_variant	ENSBTAG00000037906	.
Chr18:58220781	18	58220781	1.68238e-38	1.50963e-35	17	134.287	downstream_gene_variant	ENSBTAG00000010046	ZNF350
Chr18:58251691	18	58251691	5.16592e-20	2.06111e-17	17	79.0634	intergenic_variant	.	.
Chr18:58251722	18	58251722	4.71995e-20	1.88649e-17	17	79.3466	intergenic_variant	.	.
Chr18:58395885	18	58395885	2.25064e-24	1.13291e-21	17	93.9384	intergenic_variant	.	.
Chr18:58408374	18	58408374	1.00745e-25	5.77555e-23	17	102.134	intergenic_variant	.	.
Chr18:58409087	18	58409087	5.16159e-26	2.98165e-23	17	102.057	intergenic_variant	.	.
Chr18:58433450	18	58433450	4.99457e-26	2.89253e-23	17	102.812	intron_variant	ENSBTAG00000019851	PPP2R1A
Chr18:58433453	18	58433453	1.5574e-26	9.13599e-24	17	103.7	intron_variant	ENSBTAG00000019851	PPP2R1A
Chr18:58440887	18	58440887	9.03435e-26	5.19237e-23	17	89.8805	intron_variant	ENSBTAG00000019851	PPP2R1A
Chr18:59605323	18	59605323	6.03044e-15	1.45025e-12	17	66.9725	intergenic_variant	.	.
Chr18:59605645	18	59605645	6.03044e-15	1.45025e-12	17	66.9725	intergenic_variant	.	.
Chr18:59606232	18	59606232	6.03044e-15	1.45025e-12	17	66.9725	intergenic_variant	.	.
Chr18:59607579	18	59607579	6.48995e-16	1.75609e-13	17	70.7268	intergenic_variant	.	.
Chr18:59614567	18	59614567	6.48995e-16	1.75609e-13	17	70.7268	intergenic_variant	.	.
Chr18:59615343	18	59615343	5.49813e-16	1.49843e-13	17	70.9776	intergenic_variant	.	.
Chr18:59616753	18	59616753	6.48995e-16	1.75609e-13	17	70.7268	intergenic_variant	.	.
Chr18:59616996	18	59616996	2.07324e-17	6.42989e-15	17	71.3993	intergenic_variant	.	.
Chr18:59618905	18	59618905	3.42861e-16	9.50387e-14	17	68.1842	intergenic_variant	.	.
Chr18:59619034	18	59619034	3.42861e-16	9.50387e-14	17	68.1842	intergenic_variant	.	.
Chr18:59619432	18	59619432	4.04026e-16	1.11044e-13	17	68.7593	intergenic_variant	.	.
Chr18:59619503	18	59619503	3.64789e-16	1.00626e-13	17	68.9724	intergenic_variant	.	.
Chr18:59619548	18	59619548	3.64789e-16	1.00626e-13	17	68.9724	intergenic_variant	.	.
Chr18:59619856	18	59619856	1.6966e-16	4.87548e-14	17	68.5511	intergenic_variant	.	.
Chr18:59620125	18	59620125	2.63593e-16	7.50831e-14	17	68.3683	intergenic_variant	.	.
Chr18:59620438	18	59620438	4.26853e-16	1.17034e-13	17	67.8587	intergenic_variant	.	.
Chr18:59620840	18	59620840	3.42861e-16	9.50387e-14	17	68.1842	intergenic_variant	.	.
Chr18:59623023	18	59623023	3.36928e-16	9.37373e-14	17	69.0603	intergenic_variant	.	.
Chr18:59623351	18	59623351	4.17346e-16	1.14566e-13	17	68.6924	intergenic_variant	.	.
Chr18:59625151	18	59625151	3.3663e-16	9.37373e-14	17	68.2237	intergenic_variant	.	.
Chr18:59625696	18	59625696	3.3663e-16	9.37373e-14	17	68.2237	intergenic_variant	.	.
Chr18:59625951	18	59625951	3.3663e-16	9.37373e-14	17	68.2237	intergenic_variant	.	.
Chr18:59626518	18	59626518	3.83177e-16	1.05569e-13	17	68.8955	intergenic_variant	.	.
Chr18:59642111	18	59642111	2.58326e-17	7.86133e-15	17	71.8519	intergenic_variant	.	.
Chr18:59643518	18	59643518	2.58326e-17	7.86133e-15	17	71.8519	intergenic_variant	.	.
Chr18:59643935	18	59643935	2.58326e-17	7.86133e-15	17	71.8519	intergenic_variant	.	.
Chr18:59644484	18	59644484	2.58326e-17	7.86133e-15	17	71.8519	intergenic_variant	.	.
Chr18:59645167	18	59645167	2.58326e-17	7.86133e-15	17	71.8519	intergenic_variant	.	.
Chr18:59645228	18	59645228	2.58326e-17	7.86133e-15	17	71.8519	intergenic_variant	.	.
Chr18:59974635	18	59974635	2.35267e-29	1.50878e-26	17	109.638	downstream_gene_variant	ENSBTAG00000021433	LOC508131
Chr18:59979399	18	59979399	9.67698e-29	5.98604e-26	17	107.338	intergenic_variant	.	.
Chr20:32221359	20	32221359	5.9509e-56	4.51993e-53	17	218.33	intergenic_variant	.	.
Chr20:32222813	20	32222813	6.58069e-61	5.76521e-58	17	236.121	intergenic_variant	.	.
Chr20:32235292	20	32235292	1.11048e-56	8.63247e-54	17	221.58	intergenic_variant	.	.
Chr20:32251301	20	32251301	4.1055e-57	3.23707e-54	17	223.651	intergenic_variant	.	.
Chr20:32254539	20	32254539	4.1055e-57	3.23707e-54	17	223.651	intergenic_variant	.	.
Chr20:32265342	20	32265342	2.18868e-55	1.63611e-52	17	216.348	intergenic_variant	.	.
Chr20:32995480	20	32995480	6.72368e-27	1.07878e-24	17	101.037	intergenic_variant	.	.
Chr29:44998232	29	44998232	6.47612e-16	5.24048e-13	17	62.0511	downstream_gene_variant	ENSBTAG00000020203	TMEM151A
Chr29:45001697	29	45001697	6.47612e-16	5.24048e-13	17	62.0511	intergenic_variant	.	.
Chr29:45004912	29	45004912	5.72859e-16	4.69426e-13	17	61.7738	intergenic_variant	.	.
Chr29:45006214	29	45006214	5.72859e-16	4.69426e-13	17	61.7738	intergenic_variant	.	.
Chr29:45007276	29	45007276	5.72859e-16	4.69426e-13	17	61.7738	intergenic_variant	.	.
Chr29:45008657	29	45008657	5.72859e-16	4.69426e-13	17	61.7738	intergenic_variant	.	.
Chr29:45241815	29	45241815	2.00725e-15	1.28337e-12	17	61.9174	intron_variant	ENSBTAG00000022244	.
Chr29:45333243	29	45333243	1.58183e-16	1.51146e-13	17	64.9866	intergenic_variant	.	.
Chr29:45352319	29	45352319	1.54548e-16	1.4822e-13	17	64.8924	upstream_gene_variant	ENSBTAG00000000423	RBM4B
Chr29:45352332	29	45352332	1.54548e-16	1.4822e-13	17	64.8924	upstream_gene_variant	ENSBTAG00000000423	RBM4B
Chr29:45455210	29	45455210	2.09486e-16	1.96541e-13	17	62.3029	intron_variant	ENSBTAG00000019689	LOC511138
Chr29:45520923	29	45520923	1.535e-15	1.1292e-12	17	61.6862	intron_variant	ENSBTAG00000019700	PC
Chr29:45528605	29	45528605	1.88739e-15	1.23626e-12	17	61.4273	synonymous_variant	ENSBTAG00000019700	PC
Chr29:45529551	29	45529551	1.88739e-15	1.23626e-12	17	61.4273	intron_variant	ENSBTAG00000019700	PC
Chr29:45529776	29	45529776	1.88739e-15	1.23626e-12	17	61.4273	intron_variant	ENSBTAG00000019700	PC
Chr29:45540903	29	45540903	1.63167e-15	1.1802e-12	17	61.2797	intron_variant	ENSBTAG00000019700	PC
Chr29:45595681	29	45595681	2.18269e-15	1.38189e-12	17	62.1334	intron_variant	ENSBTAG00000019700	PC
Chr5:88662207	5	88662207	4.25909e-18	3.17555e-15	16	66.2312	intergenic_variant	.	.
Chr5:88842938	5	88842938	1.35416e-15	6.31537e-13	16	66.9257	intergenic_variant	.	.
Chr5:94059015	5	94059015	2.14504e-22	2.07516e-19	16	86.3149	intron_variant	ENSBTAG00000009444	SLC15A5
Chr5:94065728	5	94065728	1.11395e-18	8.82554e-16	16	74.9513	intron_variant	ENSBTAG00000009444	SLC15A5
Chr5:94070068	5	94070068	2.74575e-18	2.10762e-15	16	74.1081	intron_variant	ENSBTAG00000009444	SLC15A5
Chr5:105784869	5	105784869	1.38805e-17	9.35149e-15	16	70.2653	intergenic_variant	.	.
Chr5:105786934	5	105786934	2.23908e-17	1.41486e-14	16	69.69	intergenic_variant	.	.
Chr5:105787943	5	105787943	1.57701e-17	1.04148e-14	16	70.1381	intergenic_variant	.	.
Chr5:105788735	5	105788735	1.51086e-17	1.0063e-14	16	70.3712	intergenic_variant	.	.
Chr6:83394974	6	83394974	7.69658e-17	1.4824e-14	16	76.1952	intergenic_variant	.	.
Chr6:88423063	6	88423063	1.27999e-22	3.51923e-20	16	95.5557	intron_variant	ENSBTAG00000002348	SLC4A4
Chr6:88578181	6	88578181	2.07042e-19	4.77857e-17	16	84.7491	intergenic_variant	.	.
Chr6:88586055	6	88586055	2.0682e-19	4.77511e-17	16	84.6019	intergenic_variant	.	.
Chr6:88605665	6	88605665	4.28866e-19	9.80231e-17	16	77.2684	intergenic_variant	.	.
Chr6:88608357	6	88608357	8.1436e-20	1.91711e-17	16	84.9186	intergenic_variant	.	.
Chr6:88612186	6	88612186	2.1972e-20	5.39177e-18	16	88.2869	intergenic_variant	.	.
Chr6:88643342	6	88643342	7.90913e-16	1.41243e-13	16	71.6035	intergenic_variant	.	.
Chr6:88644198	6	88644198	7.90913e-16	1.41243e-13	16	71.6035	intergenic_variant	.	.
Chr6:88649397	6	88649397	6.01393e-16	1.08088e-13	16	71.9277	intergenic_variant	.	.
Chr6:88651371	6	88651371	5.41063e-16	9.85446e-14	16	72.0698	intergenic_variant	.	.
Chr6:88654363	6	88654363	5.41063e-16	9.85446e-14	16	72.0698	intergenic_variant	.	.
Chr6:88672979	6	88672979	5.7336e-19	1.30417e-16	16	90.5332	intergenic_variant	.	.
Chr6:88785007	6	88785007	4.42643e-17	9.01492e-15	16	79.9023	intergenic_variant	.	.
Chr6:88788244	6	88788244	1.72618e-22	4.73024e-20	16	96.5244	intergenic_variant	.	.
Chr6:88789238	6	88789238	9.92567e-21	2.50654e-18	16	92.6579	intergenic_variant	.	.
Chr6:88790382	6	88790382	4.0033e-17	8.19364e-15	16	80.2811	intergenic_variant	.	.
Chr6:88790923	6	88790923	5.42211e-21	1.38838e-18	16	93.9099	intergenic_variant	.	.
Chr6:88791186	6	88791186	7.79596e-21	1.98314e-18	16	93.3419	intergenic_variant	.	.
Chr6:88791450	6	88791450	7.59793e-21	1.93575e-18	16	93.5061	intergenic_variant	.	.
Chr6:88791655	6	88791655	6.47666e-21	1.65455e-18	16	93.6738	intergenic_variant	.	.
Chr6:88791728	6	88791728	7.59793e-21	1.93575e-18	16	93.5061	intergenic_variant	.	.
Chr6:88791761	6	88791761	3.73456e-17	7.66023e-15	16	80.2518	intergenic_variant	.	.
Chr6:88792147	6	88792147	7.76474e-21	1.97596e-18	16	93.833	intergenic_variant	.	.
Chr6:88795140	6	88795140	6.85706e-24	2.0595e-21	16	103.419	intergenic_variant	.	.
Chr6:88795159	6	88795159	8.07747e-24	2.41068e-21	16	103.401	intergenic_variant	.	.
Chr6:88795816	6	88795816	5.93039e-23	1.65675e-20	16	100.152	intergenic_variant	.	.
Chr6:88796076	6	88796076	3.55821e-23	1.0116e-20	16	100.902	intergenic_variant	.	.
Chr6:88796745	6	88796745	1.6498e-22	4.52282e-20	16	98.3219	intergenic_variant	.	.
Chr6:88797007	6	88797007	3.87547e-22	1.0345e-19	16	95.6473	intergenic_variant	.	.
Chr6:88797110	6	88797110	1.11919e-21	2.94815e-19	16	93.367	intergenic_variant	.	.
Chr6:88797133	6	88797133	1.18393e-21	3.11619e-19	16	92.6502	intergenic_variant	.	.
Chr6:88797190	6	88797190	2.17132e-22	5.9279e-20	16	96.4608	intergenic_variant	.	.
Chr6:88799325	6	88799325	2.93278e-22	7.8989e-20	16	96.4479	intergenic_variant	.	.
Chr6:88799331	6	88799331	3.61665e-22	9.69331e-20	16	96.0008	intergenic_variant	.	.
Chr6:88799426	6	88799426	2.51739e-22	6.83313e-20	16	96.3353	intergenic_variant	.	.
Chr6:88799762	6	88799762	2.44145e-22	6.63518e-20	16	96.4679	intergenic_variant	.	.
Chr6:88800055	6	88800055	2.83236e-22	7.63467e-20	16	95.9666	intergenic_variant	.	.
Chr6:88800066	6	88800066	2.83236e-22	7.63467e-20	16	95.9666	intergenic_variant	.	.
Chr6:88800091	6	88800091	2.62545e-22	7.10306e-20	16	96.1156	intergenic_variant	.	.
Chr6:88800124	6	88800124	2.25333e-22	6.1315e-20	16	96.7925	intergenic_variant	.	.
Chr6:88800192	6	88800192	2.44145e-22	6.63518e-20	16	96.4679	intergenic_variant	.	.
Chr6:88800212	6	88800212	2.2201e-22	6.04357e-20	16	96.6536	intergenic_variant	.	.
Chr6:88800242	6	88800242	2.2201e-22	6.04357e-20	16	96.6536	intergenic_variant	.	.
Chr6:88800322	6	88800322	2.2201e-22	6.04357e-20	16	96.6536	intergenic_variant	.	.
Chr6:88800374	6	88800374	2.2201e-22	6.04357e-20	16	96.6536	intergenic_variant	.	.
Chr6:88800437	6	88800437	2.2201e-22	6.04357e-20	16	96.6536	intergenic_variant	.	.
Chr6:88800679	6	88800679	2.2201e-22	6.04357e-20	16	96.6536	intergenic_variant	.	.
Chr6:88801084	6	88801084	2.3667e-22	6.43733e-20	16	96.2413	intergenic_variant	.	.
Chr6:88801554	6	88801554	2.76164e-22	7.45622e-20	16	96.4077	intergenic_variant	.	.
Chr6:88801638	6	88801638	2.44859e-22	6.65183e-20	16	96.9524	intergenic_variant	.	.
Chr6:88801653	6	88801653	2.71221e-22	7.32878e-20	16	96.8204	intergenic_variant	.	.
Chr6:88801741	6	88801741	1.3219e-22	3.63144e-20	16	98.2885	intergenic_variant	.	.
Chr6:88801863	6	88801863	9.6695e-23	2.67416e-20	16	98.8924	intergenic_variant	.	.
Chr6:88802020	6	88802020	8.48454e-23	2.35434e-20	16	99.4571	intergenic_variant	.	.
Chr6:88802059	6	88802059	1.24447e-22	3.42301e-20	16	98.9232	intergenic_variant	.	.
Chr6:88802311	6	88802311	1.92944e-22	5.28063e-20	16	98.0535	intergenic_variant	.	.
Chr6:88802986	6	88802986	3.48087e-24	1.06932e-21	16	105.354	intergenic_variant	.	.
Chr6:88803629	6	88803629	1.14541e-23	3.38324e-21	16	102.729	intergenic_variant	.	.
Chr6:88803674	6	88803674	1.14541e-23	3.38324e-21	16	102.729	intergenic_variant	.	.
Chr6:88803693	6	88803693	1.02218e-23	3.03144e-21	16	102.796	intergenic_variant	.	.
Chr6:88804084	6	88804084	9.53054e-24	2.83154e-21	16	103.099	intergenic_variant	.	.
Chr6:88804094	6	88804094	6.86824e-24	2.06192e-21	16	103.446	intergenic_variant	.	.
Chr6:88804610	6	88804610	3.13407e-25	9.97132e-23	16	105.37	intergenic_variant	.	.
Chr6:88804996	6	88804996	2.0795e-23	6.01045e-21	16	101.992	intergenic_variant	.	.
Chr6:88805003	6	88805003	2.0795e-23	6.01045e-21	16	101.992	intergenic_variant	.	.
Chr6:88805015	6	88805015	1.59834e-23	4.69166e-21	16	102.427	intergenic_variant	.	.
Chr6:88805201	6	88805201	1.02308e-23	3.03276e-21	16	103.691	intergenic_variant	.	.
Chr6:88805300	6	88805300	9.31315e-24	2.7682e-21	16	103.792	intergenic_variant	.	.
Chr6:88805399	6	88805399	1.07185e-23	3.17021e-21	16	103.898	intergenic_variant	.	.
Chr6:88805554	6	88805554	4.93961e-24	1.4986e-21	16	105.016	intergenic_variant	.	.
Chr6:88805591	6	88805591	4.14515e-24	1.26925e-21	16	105.123	intergenic_variant	.	.
Chr6:88806349	6	88806349	3.9282e-24	1.20505e-21	16	104.143	intergenic_variant	.	.
Chr6:88806941	6	88806941	8.55947e-24	2.54877e-21	16	103.469	intergenic_variant	.	.
Chr6:88806957	6	88806957	1.91935e-23	5.58258e-21	16	101.845	intergenic_variant	.	.
Chr6:88806971	6	88806971	2.60038e-23	7.44422e-21	16	101.388	intergenic_variant	.	.
Chr6:88807679	6	88807679	1.53573e-23	4.51189e-21	16	102.963	intergenic_variant	.	.
Chr6:88807720	6	88807720	2.16962e-23	6.26269e-21	16	103.057	intergenic_variant	.	.
Chr6:88808626	6	88808626	2.38706e-23	6.86929e-21	16	102.785	intergenic_variant	.	.
Chr6:88813306	6	88813306	2.7425e-22	7.40757e-20	16	96.4076	intergenic_variant	.	.
Chr6:88813791	6	88813791	2.60088e-22	7.03946e-20	16	96.7174	intergenic_variant	.	.
Chr6:88813808	6	88813808	2.52142e-22	6.84124e-20	16	96.8104	intergenic_variant	.	.
Chr6:88813866	6	88813866	5.57773e-22	1.47931e-19	16	95.1758	intergenic_variant	.	.
Chr6:88813903	6	88813903	6.60849e-22	1.74988e-19	16	95.4531	intergenic_variant	.	.
Chr6:88814417	6	88814417	1.00945e-21	2.66332e-19	16	92.8936	intergenic_variant	.	.
Chr6:88814909	6	88814909	4.18154e-22	1.11439e-19	16	96.0172	intergenic_variant	.	.
Chr6:88815310	6	88815310	3.24337e-22	8.70345e-20	16	96.3152	intergenic_variant	.	.
Chr6:88815324	6	88815324	3.20106e-22	8.59689e-20	16	96.2653	intergenic_variant	.	.
Chr6:88815362	6	88815362	3.20011e-22	8.59689e-20	16	96.1826	intergenic_variant	.	.
Chr6:88815561	6	88815561	4.12108e-22	1.09873e-19	16	96.0725	intergenic_variant	.	.
Chr6:88815600	6	88815600	2.04855e-22	5.59736e-20	16	97.035	intergenic_variant	.	.
Chr6:88815648	6	88815648	2.57659e-22	6.98232e-20	16	95.6077	intergenic_variant	.	.
Chr6:88815656	6	88815656	2.49619e-22	6.77837e-20	16	96.1252	intergenic_variant	.	.
Chr6:88815661	6	88815661	2.64651e-22	7.15418e-20	16	96.0705	intergenic_variant	.	.
Chr6:88815878	6	88815878	1.52372e-22	4.18238e-20	16	97.3775	intergenic_variant	.	.
Chr6:88816508	6	88816508	5.07015e-22	1.34578e-19	16	95.3245	intergenic_variant	.	.
Chr6:88816529	6	88816529	7.75753e-22	2.05002e-19	16	94.5703	intergenic_variant	.	.
Chr6:88816747	6	88816747	4.50402e-23	1.27064e-20	16	98.8162	intergenic_variant	.	.
Chr6:88816789	6	88816789	1.20683e-22	3.32502e-20	16	100.095	intergenic_variant	.	.
Chr6:88816829	6	88816829	7.94565e-23	2.20666e-20	16	100.892	intergenic_variant	.	.
Chr6:88816843	6	88816843	1.56173e-22	4.28316e-20	16	99.8517	intergenic_variant	.	.
Chr6:88816870	6	88816870	7.15489e-23	1.99209e-20	16	101.617	intergenic_variant	.	.
Chr6:88816874	6	88816874	6.94336e-23	1.93401e-20	16	101.71	intergenic_variant	.	.
Chr6:88819550	6	88819550	6.57722e-23	1.83512e-20	16	101.08	intergenic_variant	.	.
Chr6:88821054	6	88821054	3.94785e-24	1.21052e-21	16	106.257	intergenic_variant	.	.
Chr6:88821067	6	88821067	1.34338e-24	4.19719e-22	16	107.52	intergenic_variant	.	.
Chr6:88821126	6	88821126	2.39824e-24	7.44359e-22	16	105.518	intergenic_variant	.	.
Chr6:88828492	6	88828492	3.81562e-21	9.82743e-19	16	95.2845	intergenic_variant	.	.
Chr6:88830408	6	88830408	5.69196e-20	1.35251e-17	16	90.4573	intergenic_variant	.	.
Chr6:88830973	6	88830973	7.71297e-20	1.81703e-17	16	90.1888	intergenic_variant	.	.
Chr6:88831588	6	88831588	1.23375e-19	2.88384e-17	16	90.1096	intergenic_variant	.	.
Chr6:88831701	6	88831701	1.23375e-19	2.88384e-17	16	90.1096	intergenic_variant	.	.
Chr6:88832335	6	88832335	1.36765e-19	3.18665e-17	16	90.1422	intergenic_variant	.	.
Chr6:88833328	6	88833328	1.34355e-19	3.13493e-17	16	90.1727	intergenic_variant	.	.
Chr6:88833371	6	88833371	1.36256e-19	3.17817e-17	16	90.0433	intergenic_variant	.	.
Chr6:88833470	6	88833470	1.38511e-19	3.22621e-17	16	90.0127	intergenic_variant	.	.
Chr6:88834121	6	88834121	1.36765e-19	3.18665e-17	16	90.1422	intergenic_variant	.	.
Chr6:88834437	6	88834437	1.498e-19	3.483e-17	16	89.8975	intergenic_variant	.	.
Chr6:88836073	6	88836073	1.33532e-19	3.11683e-17	16	90.1757	intergenic_variant	.	.
Chr6:88836215	6	88836215	1.23375e-19	2.88384e-17	16	90.1096	intergenic_variant	.	.
Chr6:88836297	6	88836297	1.74996e-19	4.05169e-17	16	89.4214	intergenic_variant	.	.
Chr6:88836625	6	88836625	1.01045e-19	2.37533e-17	16	90.2631	intergenic_variant	.	.
Chr6:88837353	6	88837353	5.06299e-20	1.21134e-17	16	90.77	intergenic_variant	.	.
Chr6:88837406	6	88837406	5.06299e-20	1.21134e-17	16	90.77	intergenic_variant	.	.
Chr6:88840358	6	88840358	2.5578e-15	4.44157e-13	16	83.1	intergenic_variant	.	.
Chr6:88875520	6	88875520	5.68329e-20	1.35093e-17	16	86.0845	intergenic_variant	.	.
Chr6:88938388	6	88938388	8.09556e-26	2.6122e-23	16	115.338	intergenic_variant	.	.
Chr6:88938934	6	88938934	6.31759e-27	2.20102e-24	16	118.584	intergenic_variant	.	.
Chr6:88940178	6	88940178	1.22374e-22	3.3702e-20	16	98.5825	intergenic_variant	.	.
Chr6:88945807	6	88945807	9.88495e-26	3.18336e-23	16	112.26	intergenic_variant	.	.
Chr6:88991816	6	88991816	4.57249e-26	1.48412e-23	16	114.365	intergenic_variant	.	.
Chr6:88992519	6	88992519	6.62214e-22	1.75279e-19	16	100.27	intergenic_variant	.	.
Chr6:89015407	6	89015407	7.29942e-16	1.30532e-13	16	76.176	intergenic_variant	.	.
Chr6:89032655	6	89032655	2.19944e-27	7.74042e-25	16	116.228	intergenic_variant	.	.
Chr6:89037813	6	89037813	8.33009e-36	3.69403e-33	16	145.364	intergenic_variant	.	.
Chr6:89044128	6	89044128	4.89318e-28	1.75575e-25	16	117.365	intergenic_variant	.	.
Chr6:89044645	6	89044645	1.0262e-27	3.65436e-25	16	116.197	intergenic_variant	.	.
Chr6:89059253	6	89059253	2.75151e-34	1.11731e-31	16	140.173	missense_variant	ENSBTAG00000009070	NPFFR2
Chr6:89070689	6	89070689	4.60757e-25	1.46101e-22	16	110.819	intergenic_variant	.	.
Chr6:89091295	6	89091295	1.99464e-33	7.77431e-31	16	132.951	intergenic_variant	.	.
Chr6:89092070	6	89092070	7.55868e-19	1.70753e-16	16	85.4661	intergenic_variant	.	.
Chr6:89096603	6	89096603	1.01123e-19	2.37633e-17	16	88.8989	intergenic_variant	.	.
Chr6:89139716	6	89139716	3.59507e-29	1.30702e-26	16	119.997	intergenic_variant	.	.
Chr6:89139773	6	89139773	3.70428e-29	1.34599e-26	16	119.932	intergenic_variant	.	.
Chr6:89147107	6	89147107	2.92876e-29	1.07127e-26	16	120.325	intergenic_variant	.	.
Chr6:89147165	6	89147165	2.92876e-29	1.07127e-26	16	120.325	intergenic_variant	.	.
Chr6:89147179	6	89147179	2.92876e-29	1.07127e-26	16	120.325	intergenic_variant	.	.
Chr14:1588473	14	1588473	0	0	16	2043.15	intron_variant	ENSBTAG00000007186	ARHGAP39
Chr14:1588879	14	1588879	0	0	16	2076.99	intron_variant	ENSBTAG00000007186	ARHGAP39
Chr14:1590027	14	1590027	0	0	16	2039.64	intron_variant	ENSBTAG00000007186	ARHGAP39
Chr14:1591592	14	1591592	0	0	16	2076.99	intron_variant	ENSBTAG00000007186	ARHGAP39
Chr14:1640406	14	1640406	0	0	16	2077.58	intergenic_variant	.	.
Chr14:1641331	14	1641331	0	0	16	2077.58	intergenic_variant	.	.
Chr14:1644198	14	1644198	0	0	16	2077.58	intergenic_variant	.	.
Chr14:1645388	14	1645388	0	0	16	2076.08	intergenic_variant	.	.
Chr14:1645570	14	1645570	0	0	16	2120.35	intergenic_variant	.	.
Chr14:1648905	14	1648905	0	0	16	2076.08	intergenic_variant	.	.
Chr14:1649418	14	1649418	0	0	16	2239.69	intergenic_variant	.	.
Chr14:1651311	14	1651311	0	0	16	2164.45	upstream_gene_variant	ENSBTAG00000004761	FOXH1
Chr14:1651712	14	1651712	0	0	16	2235.16	upstream_gene_variant	ENSBTAG00000004761	FOXH1
Chr14:1652620	14	1652620	0	0	16	2482.93	upstream_gene_variant	ENSBTAG00000004761	FOXH1
Chr14:1653693	14	1653693	0	0	16	2473.37	upstream_gene_variant	ENSBTAG00000004761	FOXH1
Chr14:1654100	14	1654100	0	0	16	2473.37	upstream_gene_variant	ENSBTAG00000004761	FOXH1
Chr14:1657520	14	1657520	0	0	16	2473.37	synonymous_variant	ENSBTAG00000007753	KIFC2
Chr14:1661325	14	1661325	0	0	16	2390.96	intron_variant	ENSBTAG00000007753	KIFC2
Chr14:1662397	14	1662397	0	0	16	2391	intron_variant	ENSBTAG00000007753	KIFC2
Chr14:1662832	14	1662832	0	0	16	2391	intron_variant	ENSBTAG00000007753	KIFC2
Chr14:1663310	14	1663310	0	0	16	2391	intron_variant	ENSBTAG00000007753	KIFC2
Chr14:1668964	14	1668964	0	0	16	2390.51	intron_variant	ENSBTAG00000035254	CYHR1
Chr14:1680953	14	1680953	0	0	16	2352.54	upstream_gene_variant	ENSBTAG00000007749	TONSL
Chr14:1681044	14	1681044	0	0	16	2347.97	upstream_gene_variant	ENSBTAG00000007749	TONSL
Chr14:1681353	14	1681353	0	0	16	2351.13	upstream_gene_variant	ENSBTAG00000007749	TONSL
Chr14:1681430	14	1681430	0	0	16	2351.13	upstream_gene_variant	ENSBTAG00000007749	TONSL
Chr14:1684737	14	1684737	0	0	16	2355.26	intron_variant	ENSBTAG00000007749	TONSL
Chr14:1722033	14	1722033	0	0	16	3470.74	intron_variant	ENSBTAG00000046026	SLC39A4
Chr14:1798948	14	1798948	0	0	16	3736.47	intron_variant	ENSBTAG00000026356	DGAT1
Chr14:1868636	14	1868636	0	0	16	2513.15	synonymous_variant	ENSBTAG00000014458	MROH1
Chr14:1870269	14	1870269	0	0	16	2512.92	intron_variant	ENSBTAG00000014458	MROH1
Chr14:1873479	14	1873479	0	0	16	2512.1	intron_variant	ENSBTAG00000014458	MROH1
Chr14:1873984	14	1873984	0	0	16	2512.1	intron_variant	ENSBTAG00000014458	MROH1
Chr14:1879451	14	1879451	0	0	16	2513.4	intron_variant	ENSBTAG00000014458	MROH1
Chr14:1880317	14	1880317	0	0	16	2513.4	intron_variant	ENSBTAG00000014458	MROH1
Chr14:1880378	14	1880378	0	0	16	2513.4	intron_variant	ENSBTAG00000014458	MROH1
Chr14:1883061	14	1883061	0	0	16	2511.88	intron_variant	ENSBTAG00000014458	MROH1
Chr14:1891952	14	1891952	0	0	16	2512.1	intron_variant	ENSBTAG00000014458	MROH1
Chr14:1892559	14	1892559	0	0	16	2512.1	intron_variant	ENSBTAG00000014458	MROH1
Chr14:1892784	14	1892784	0	0	16	3518.35	intron_variant	ENSBTAG00000014458	MROH1
Chr14:1970091	14	1970091	0	0	16	2306.45	upstream_gene_variant	ENSBTAG00000015040	SMPD5
Chr14:2002126	14	2002126	0	0	16	1785.57	upstream_gene_variant	ENSBTAG00000026350	.
Chr18:56561695	18	56561695	1.29844e-29	8.42211e-27	16	103.366	synonymous_variant	ENSBTAG00000012205	CPT1C
Chr18:56752283	18	56752283	4.47152e-33	3.23262e-30	16	115.935	intron_variant	ENSBTAG00000005367	VRK3
Chr18:56854315	18	56854315	1.25856e-27	7.61916e-25	16	103.405	intergenic_variant	.	.
Chr18:56857135	18	56857135	3.68031e-33	2.80371e-30	16	112.648	intergenic_variant	.	.
Chr18:56858888	18	56858888	3.99661e-33	2.98458e-30	16	112.632	intergenic_variant	.	.
Chr18:56860620	18	56860620	3.99661e-33	2.98458e-30	16	112.632	intergenic_variant	.	.
Chr18:56862343	18	56862343	3.99661e-33	2.98458e-30	16	112.632	intergenic_variant	.	.
Chr18:56863245	18	56863245	3.49653e-33	2.68171e-30	16	112.886	intergenic_variant	.	.
Chr18:56864138	18	56864138	3.49653e-33	2.68171e-30	16	112.886	intergenic_variant	.	.
Chr18:56864219	18	56864219	3.11336e-33	2.42054e-30	16	113.052	intergenic_variant	.	.
Chr18:56866903	18	56866903	3.49653e-33	2.68171e-30	16	112.886	intergenic_variant	.	.
Chr18:56868383	18	56868383	3.49653e-33	2.68171e-30	16	112.886	intergenic_variant	.	.
Chr18:57099291	18	57099291	3.0249e-19	1.1779e-16	16	76.5239	upstream_gene_variant	ENSBTAG00000006839	LOC100848343
Chr18:57116937	18	57116937	6.0875e-20	2.42454e-17	16	76.626	intron_variant	ENSBTAG00000006841	LRRC4B
Chr18:57160455	18	57160455	8.58598e-18	3.14429e-15	16	73.3878	intergenic_variant	.	.
Chr18:57169077	18	57169077	7.22784e-16	1.93271e-13	16	68.6244	downstream_gene_variant	ENSBTAG00000013105	SYT3
Chr18:57169303	18	57169303	7.22784e-16	1.93271e-13	16	68.6244	downstream_gene_variant	ENSBTAG00000013105	SYT3
Chr18:57169357	18	57169357	6.79948e-16	1.82894e-13	16	68.7605	downstream_gene_variant	ENSBTAG00000013105	SYT3
Chr18:57169549	18	57169549	7.22784e-16	1.93271e-13	16	68.6244	downstream_gene_variant	ENSBTAG00000013105	SYT3
Chr18:57172436	18	57172436	1.78635e-15	4.65067e-13	16	66.3214	intron_variant	ENSBTAG00000013105	SYT3
Chr18:57172540	18	57172540	1.78635e-15	4.65067e-13	16	66.3214	intron_variant	ENSBTAG00000013105	SYT3
Chr18:57172723	18	57172723	1.78635e-15	4.65067e-13	16	66.3214	intron_variant	ENSBTAG00000013105	SYT3
Chr18:57173845	18	57173845	1.37784e-15	3.60633e-13	16	67.1326	intron_variant	ENSBTAG00000013105	SYT3
Chr18:57175001	18	57175001	1.98187e-15	5.13615e-13	16	66.2101	intron_variant	ENSBTAG00000013105	SYT3
Chr18:57175034	18	57175034	1.98187e-15	5.13615e-13	16	66.2101	intron_variant	ENSBTAG00000013105	SYT3
Chr18:57176094	18	57176094	1.98187e-15	5.13615e-13	16	66.2101	intron_variant	ENSBTAG00000013105	SYT3
Chr18:57178409	18	57178409	2.35977e-15	6.04647e-13	16	66.1324	intron_variant	ENSBTAG00000013105	SYT3
Chr18:57182114	18	57182114	2.43914e-15	6.10215e-13	16	65.9813	intron_variant	ENSBTAG00000013105	SYT3
Chr18:57182153	18	57182153	2.05239e-15	5.29472e-13	16	66.0065	intron_variant	ENSBTAG00000013105	SYT3
Chr18:57182166	18	57182166	2.14375e-15	5.51787e-13	16	66.1815	intron_variant	ENSBTAG00000013105	SYT3
Chr18:57182189	18	57182189	2.14375e-15	5.51787e-13	16	66.1815	intron_variant	ENSBTAG00000013105	SYT3
Chr18:57182310	18	57182310	2.43914e-15	6.10215e-13	16	65.9813	intron_variant	ENSBTAG00000013105	SYT3
Chr18:57182416	18	57182416	2.43914e-15	6.10215e-13	16	65.9813	intron_variant	ENSBTAG00000013105	SYT3
Chr18:57182603	18	57182603	2.21107e-15	5.6847e-13	16	66.106	intron_variant	ENSBTAG00000013105	SYT3
Chr18:57182910	18	57182910	2.35e-15	6.02824e-13	16	66.0467	intron_variant	ENSBTAG00000013105	SYT3
Chr18:57183634	18	57183634	2.43914e-15	6.10215e-13	16	65.9813	intron_variant	ENSBTAG00000013105	SYT3
Chr18:57183676	18	57183676	2.43914e-15	6.10215e-13	16	65.9813	intron_variant	ENSBTAG00000013105	SYT3
Chr18:57184121	18	57184121	2.43914e-15	6.10215e-13	16	65.9813	upstream_gene_variant	ENSBTAG00000013105	SYT3
Chr18:57185246	18	57185246	3.27665e-15	7.99e-13	16	66.4254	upstream_gene_variant	ENSBTAG00000013105	SYT3
Chr18:57488145	18	57488145	1.24692e-33	9.93253e-31	16	122.796	upstream_gene_variant	ENSBTAG00000009382	KLK13
Chr18:57488360	18	57488360	8.12944e-34	6.49843e-31	16	123.49	upstream_gene_variant	ENSBTAG00000009382	KLK13
Chr18:57489369	18	57489369	2.58308e-33	2.01516e-30	16	117.578	upstream_gene_variant	ENSBTAG00000009382	KLK13
Chr18:57498166	18	57498166	2.29905e-17	7.09148e-15	16	69.528	intron_variant	ENSBTAG00000012538	KLK14
Chr18:57508328	18	57508328	3.746e-21	1.59553e-18	16	80.6688	intergenic_variant	.	.
Chr18:57513976	18	57513976	3.62731e-36	3.00538e-33	16	125.946	downstream_gene_variant	ENSBTAG00000039212	CTU1
Chr18:57520290	18	57520290	2.69214e-32	1.90992e-29	16	117.463	intron_variant	ENSBTAG00000039212	CTU1
Chr18:57521276	18	57521276	4.7148e-32	3.33445e-29	16	122.985	missense_variant	ENSBTAG00000039212	CTU1
Chr18:57527946	18	57527946	1.19198e-61	1.12752e-57	16	204.97	upstream_gene_variant	ENSBTAG00000039212	CTU1
Chr18:57572684	18	57572684	4.64425e-16	1.27029e-13	16	68.6759	upstream_gene_variant	ENSBTAG00000004608	LOC100138951
Chr18:57574208	18	57574208	3.03972e-16	8.50899e-14	16	68.6775	inframe_deletion	ENSBTAG00000004608	LOC100138951
Chr18:57578737	18	57578737	4.48074e-18	1.66213e-15	16	74.4631	intron_variant	ENSBTAG00000004608	LOC100138951
Chr18:57579127	18	57579127	5.21676e-16	1.42345e-13	16	69.0982	intron_variant	ENSBTAG00000004608	LOC100138951
Chr18:57580874	18	57580874	8.16317e-16	2.16497e-13	16	68.3702	intron_variant	ENSBTAG00000004608	LOC100138951
Chr18:57581075	18	57581075	4.44492e-16	1.21724e-13	16	68.985	intron_variant	ENSBTAG00000004608	LOC100138951
Chr18:57581594	18	57581594	1.29576e-19	5.12481e-17	16	79.8169	intron_variant	ENSBTAG00000004608	LOC100138951
Chr18:57581664	18	57581664	1.37886e-15	3.60633e-13	16	67.293	intron_variant	ENSBTAG00000004608	LOC100138951
Chr18:57581901	18	57581901	1.46943e-19	5.80159e-17	16	79.2634	intron_variant	ENSBTAG00000004608	LOC100138951
Chr18:57582327	18	57582327	1.23967e-20	5.1544e-18	16	83.5818	intron_variant	ENSBTAG00000004608	LOC100138951
Chr18:57582392	18	57582392	1.15272e-20	4.80168e-18	16	83.8312	intron_variant	ENSBTAG00000004608	LOC100138951
Chr18:57582441	18	57582441	2.01184e-20	8.19983e-18	16	83.051	intron_variant	ENSBTAG00000004608	LOC100138951
Chr18:57585168	18	57585168	1.52529e-24	7.86982e-22	16	98.5079	upstream_gene_variant	ENSBTAG00000037537	.
Chr18:57585274	18	57585274	1.52529e-24	7.86982e-22	16	98.5079	upstream_gene_variant	ENSBTAG00000037537	.
Chr18:57585304	18	57585304	1.64083e-24	8.40862e-22	16	98.3523	upstream_gene_variant	ENSBTAG00000037537	.
Chr18:57585378	18	57585378	1.69882e-24	8.62791e-22	16	98.2934	upstream_gene_variant	ENSBTAG00000037537	.
Chr18:57585515	18	57585515	1.95883e-24	9.92625e-22	16	98.1157	upstream_gene_variant	ENSBTAG00000037537	.
Chr18:57585657	18	57585657	7.81169e-25	4.10513e-22	16	99.2632	upstream_gene_variant	ENSBTAG00000037537	.
Chr18:57585714	18	57585714	7.81169e-25	4.10513e-22	16	99.2632	upstream_gene_variant	ENSBTAG00000037537	.
Chr18:57585741	18	57585741	7.81169e-25	4.10513e-22	16	99.2632	upstream_gene_variant	ENSBTAG00000037537	.
Chr18:57585793	18	57585793	6.26095e-25	3.36817e-22	16	99.6456	upstream_gene_variant	ENSBTAG00000037537	.
Chr18:57586005	18	57586005	8.2194e-25	4.29948e-22	16	99.2833	upstream_gene_variant	ENSBTAG00000037537	.
Chr18:57586588	18	57586588	4.67762e-24	2.33389e-21	16	95.7679	upstream_gene_variant	ENSBTAG00000037537	.
Chr18:57587461	18	57587461	5.18481e-24	2.57e-21	16	95.734	upstream_gene_variant	ENSBTAG00000037537	.
Chr18:57587708	18	57587708	5.1061e-24	2.53652e-21	16	95.7756	upstream_gene_variant	ENSBTAG00000037537	.
Chr18:57587950	18	57587950	2.39781e-23	1.13644e-20	16	93.6201	upstream_gene_variant	ENSBTAG00000037537	.
Chr18:57589385	18	57589385	5.7908e-24	2.86412e-21	16	96.1344	intron_variant	ENSBTAG00000037537	.
Chr18:57589429	18	57589429	8.28591e-24	4.05231e-21	16	95.2828	intron_variant	ENSBTAG00000037537	.
Chr18:57589547	18	57589547	4.12785e-22	1.86675e-19	16	88.7923	intron_variant	ENSBTAG00000037537	.
Chr18:57589930	18	57589930	4.92478e-22	2.21831e-19	16	88.5131	synonymous_variant	ENSBTAG00000037537	.
Chr18:57590012	18	57590012	3.71653e-22	1.68409e-19	16	88.9998	intron_variant	ENSBTAG00000037537	.
Chr18:57590023	18	57590023	2.67431e-22	1.229e-19	16	89.3643	intron_variant	ENSBTAG00000037537	.
Chr18:57590069	18	57590069	1.90811e-22	8.85851e-20	16	89.8203	intron_variant	ENSBTAG00000037537	.
Chr18:57590155	18	57590155	2.30149e-22	1.06196e-19	16	89.6379	intron_variant	ENSBTAG00000037537	.
Chr18:57590227	18	57590227	2.03055e-22	9.40771e-20	16	89.7659	intron_variant	ENSBTAG00000037537	.
Chr18:57590236	18	57590236	3.07395e-22	1.3985e-19	16	89.1324	intron_variant	ENSBTAG00000037537	.
Chr18:57590240	18	57590240	3.49037e-22	1.58477e-19	16	88.7664	intron_variant	ENSBTAG00000037537	.
Chr18:57590755	18	57590755	2.85004e-22	1.30185e-19	16	87.8136	intron_variant	ENSBTAG00000037537	.
Chr18:57594955	18	57594955	3.15887e-20	1.27151e-17	16	76.6602	downstream_gene_variant	ENSBTAG00000037537	.
Chr18:57596003	18	57596003	9.89102e-18	3.5699e-15	16	75.1384	downstream_gene_variant	ENSBTAG00000037537	.
Chr18:57598360	18	57598360	2.93407e-34	2.3537e-31	16	121.591	downstream_gene_variant	ENSBTAG00000037537	.
Chr18:57600517	18	57600517	4.71488e-41	5.196e-38	16	138.652	intergenic_variant	.	.
Chr18:57600609	18	57600609	3.8349e-41	4.26767e-38	16	139.451	intergenic_variant	.	.
Chr18:57601354	18	57601354	5.55416e-41	6.06207e-38	16	138.287	intergenic_variant	.	.
Chr18:57601793	18	57601793	2.85015e-40	2.77701e-37	16	136.644	intergenic_variant	.	.
Chr18:57601839	18	57601839	2.85015e-40	2.77701e-37	16	136.644	intergenic_variant	.	.
Chr18:57601861	18	57601861	1.27447e-40	1.35202e-37	16	138.126	intergenic_variant	.	.
Chr18:57602066	18	57602066	3.13966e-40	3.03306e-37	16	136.648	intergenic_variant	.	.
Chr18:57602199	18	57602199	3.13966e-40	3.03306e-37	16	136.648	intergenic_variant	.	.
Chr18:57602438	18	57602438	1.72089e-40	1.78432e-37	16	137.473	intergenic_variant	.	.
Chr18:57602456	18	57602456	1.72089e-40	1.78432e-37	16	137.473	intergenic_variant	.	.
Chr18:57602574	18	57602574	2.5196e-40	2.51983e-37	16	136.521	intergenic_variant	.	.
Chr18:57603471	18	57603471	4.40399e-40	4.20084e-37	16	136.751	intergenic_variant	.	.
Chr18:57603656	18	57603656	2.5196e-40	2.51983e-37	16	136.521	intergenic_variant	.	.
Chr18:58049985	18	58049985	1.18866e-23	5.70509e-21	16	101.87	intergenic_variant	.	.
Chr18:58053410	18	58053410	1.05408e-15	2.7761e-13	16	76.0257	intergenic_variant	.	.
Chr18:58053614	18	58053614	8.09508e-16	2.14942e-13	16	75.8915	intergenic_variant	.	.
Chr18:58064001	18	58064001	4.42333e-18	1.64352e-15	16	84.0879	downstream_gene_variant	ENSBTAG00000039491	.
Chr18:58144929	18	58144929	8.37881e-15	1.99388e-12	16	71.47	downstream_gene_variant	ENSBTAG00000038487	ZNF613
Chr18:58148115	18	58148115	8.54425e-15	2.03112e-12	16	71.469	upstream_gene_variant	ENSBTAG00000006954	ZNF432
Chr18:58151979	18	58151979	5.45475e-15	1.31599e-12	16	72.1461	intron_variant	ENSBTAG00000006954	ZNF432
Chr18:58155760	18	58155760	6.3155e-15	1.51559e-12	16	72.0837	intron_variant	ENSBTAG00000006954	ZNF432
Chr18:58169051	18	58169051	6.15434e-15	1.47848e-12	16	69.1217	intergenic_variant	.	.
Chr18:58253078	18	58253078	3.99319e-18	1.49594e-15	16	75.4647	intergenic_variant	.	.
Chr18:58253098	18	58253098	1.13494e-18	4.28711e-16	16	77.8615	intergenic_variant	.	.
Chr18:58254648	18	58254648	4.06959e-18	1.52205e-15	16	75.5828	intergenic_variant	.	.
Chr18:58281406	18	58281406	1.00577e-18	3.80551e-16	16	77.4649	intergenic_variant	.	.
Chr18:58396553	18	58396553	1.47046e-32	1.04647e-29	16	114.956	intergenic_variant	.	.
Chr18:58396577	18	58396577	1.47046e-32	1.04647e-29	16	114.956	intergenic_variant	.	.
Chr18:58396850	18	58396850	1.66871e-31	1.15851e-28	16	114.058	intergenic_variant	.	.
Chr18:58397716	18	58397716	1.46691e-31	1.02185e-28	16	114.115	intergenic_variant	.	.
Chr18:58398102	18	58398102	1.46691e-31	1.02185e-28	16	114.115	intergenic_variant	.	.
Chr18:58410023	18	58410023	1.30947e-25	7.46928e-23	16	101.896	intergenic_variant	.	.
Chr18:58410230	18	58410230	2.31081e-25	1.30824e-22	16	100.962	intergenic_variant	.	.
Chr18:58410379	18	58410379	2.69696e-25	1.51551e-22	16	100.658	intergenic_variant	.	.
Chr18:58410870	18	58410870	1.30947e-25	7.46928e-23	16	101.896	intergenic_variant	.	.
Chr18:58415456	18	58415456	4.51592e-25	2.4468e-22	16	101.965	intergenic_variant	.	.
Chr18:58427961	18	58427961	2.47797e-26	1.44244e-23	16	103.393	intron_variant	ENSBTAG00000019851	PPP2R1A
Chr18:58428167	18	58428167	2.47797e-26	1.44244e-23	16	103.393	intron_variant	ENSBTAG00000019851	PPP2R1A
Chr18:58429591	18	58429591	2.47797e-26	1.44244e-23	16	103.393	intron_variant	ENSBTAG00000019851	PPP2R1A
Chr18:58522642	18	58522642	1.59428e-24	8.18855e-22	16	84.89	intergenic_variant	.	.
Chr18:58525292	18	58525292	1.63808e-20	6.77376e-18	16	71.8861	upstream_gene_variant	ENSBTAG00000046472	.
Chr18:58525573	18	58525573	1.63808e-20	6.77376e-18	16	71.8861	upstream_gene_variant	ENSBTAG00000046472	.
Chr18:58544487	18	58544487	5.76418e-19	2.19194e-16	16	70.2739	intergenic_variant	.	.
Chr18:58551307	18	58551307	5.86388e-19	2.22613e-16	16	70.274	intergenic_variant	.	.
Chr18:58552986	18	58552986	5.68307e-19	2.16473e-16	16	70.468	intergenic_variant	.	.
Chr18:58553551	18	58553551	5.68307e-19	2.16473e-16	16	70.468	intergenic_variant	.	.
Chr18:58555296	18	58555296	6.09471e-19	2.3099e-16	16	70.4377	intergenic_variant	.	.
Chr18:59601274	18	59601274	1.60817e-17	5.51494e-15	16	71.5384	intergenic_variant	.	.
Chr18:59601410	18	59601410	1.60817e-17	5.51494e-15	16	71.5384	intergenic_variant	.	.
Chr18:59602131	18	59602131	1.68508e-17	5.70118e-15	16	71.5317	intergenic_variant	.	.
Chr18:59602495	18	59602495	1.60817e-17	5.51494e-15	16	71.5384	intergenic_variant	.	.
Chr18:59604195	18	59604195	1.60817e-17	5.51494e-15	16	71.5384	intergenic_variant	.	.
Chr18:59604745	18	59604745	6.08797e-16	1.65719e-13	16	70.2981	intergenic_variant	.	.
Chr18:59605215	18	59605215	1.60817e-17	5.51494e-15	16	71.5384	intergenic_variant	.	.
Chr18:59606456	18	59606456	2.68391e-17	8.12406e-15	16	70.9088	intergenic_variant	.	.
Chr18:59607251	18	59607251	1.77751e-17	5.71178e-15	16	71.343	intergenic_variant	.	.
Chr18:59607295	18	59607295	1.77751e-17	5.71178e-15	16	71.343	intergenic_variant	.	.
Chr18:59608984	18	59608984	2.19083e-17	6.76686e-15	16	71.2933	intergenic_variant	.	.
Chr18:59609132	18	59609132	1.81904e-17	5.71178e-15	16	71.4542	intergenic_variant	.	.
Chr18:59609569	18	59609569	1.81904e-17	5.71178e-15	16	71.4542	intergenic_variant	.	.
Chr18:59609720	18	59609720	1.81904e-17	5.71178e-15	16	71.4542	intergenic_variant	.	.
Chr18:59610271	18	59610271	1.0894e-17	3.89475e-15	16	72.2801	intergenic_variant	.	.
Chr18:59610775	18	59610775	1.81904e-17	5.71178e-15	16	71.4542	intergenic_variant	.	.
Chr18:59611113	18	59611113	1.84959e-17	5.79967e-15	16	71.5458	intergenic_variant	.	.
Chr18:59611145	18	59611145	1.81904e-17	5.71178e-15	16	71.4542	intergenic_variant	.	.
Chr18:59611292	18	59611292	1.81904e-17	5.71178e-15	16	71.4542	intergenic_variant	.	.
Chr18:59611573	18	59611573	1.72595e-17	5.71178e-15	16	71.4977	intergenic_variant	.	.
Chr18:59611616	18	59611616	1.81904e-17	5.71178e-15	16	71.4542	intergenic_variant	.	.
Chr18:59611642	18	59611642	1.81904e-17	5.71178e-15	16	71.4542	intergenic_variant	.	.
Chr18:59611716	18	59611716	1.81904e-17	5.71178e-15	16	71.4542	intergenic_variant	.	.
Chr18:59611967	18	59611967	1.81904e-17	5.71178e-15	16	71.4542	intergenic_variant	.	.
Chr18:59612056	18	59612056	1.81904e-17	5.71178e-15	16	71.4542	intergenic_variant	.	.
Chr18:59612096	18	59612096	1.81904e-17	5.71178e-15	16	71.4542	intergenic_variant	.	.
Chr18:59612204	18	59612204	1.81904e-17	5.71178e-15	16	71.4542	intergenic_variant	.	.
Chr18:59612379	18	59612379	1.81904e-17	5.71178e-15	16	71.4542	intergenic_variant	.	.
Chr18:59612392	18	59612392	1.81904e-17	5.71178e-15	16	71.4542	intergenic_variant	.	.
Chr18:59612515	18	59612515	1.43952e-17	5.01228e-15	16	71.7436	intergenic_variant	.	.
Chr18:59612982	18	59612982	1.81904e-17	5.71178e-15	16	71.4542	intergenic_variant	.	.
Chr18:59613130	18	59613130	1.81904e-17	5.71178e-15	16	71.4542	intergenic_variant	.	.
Chr18:59613142	18	59613142	1.81904e-17	5.71178e-15	16	71.4542	intergenic_variant	.	.
Chr18:59613255	18	59613255	1.81904e-17	5.71178e-15	16	71.4542	intergenic_variant	.	.
Chr18:59613265	18	59613265	1.81904e-17	5.71178e-15	16	71.4542	intergenic_variant	.	.
Chr18:59613372	18	59613372	1.81904e-17	5.71178e-15	16	71.4542	intergenic_variant	.	.
Chr18:59613432	18	59613432	1.81904e-17	5.71178e-15	16	71.4542	intergenic_variant	.	.
Chr18:59613558	18	59613558	1.81904e-17	5.71178e-15	16	71.4542	intergenic_variant	.	.
Chr18:59613620	18	59613620	1.81904e-17	5.71178e-15	16	71.4542	intergenic_variant	.	.
Chr18:59613689	18	59613689	1.81904e-17	5.71178e-15	16	71.4542	intergenic_variant	.	.
Chr18:59613751	18	59613751	1.81904e-17	5.71178e-15	16	71.4542	intergenic_variant	.	.
Chr18:59613813	18	59613813	1.81904e-17	5.71178e-15	16	71.4542	intergenic_variant	.	.
Chr18:59613930	18	59613930	1.81904e-17	5.71178e-15	16	71.4542	intergenic_variant	.	.
Chr18:59614018	18	59614018	1.81904e-17	5.71178e-15	16	71.4542	intergenic_variant	.	.
Chr18:59614090	18	59614090	1.81904e-17	5.71178e-15	16	71.4542	intergenic_variant	.	.
Chr18:59614104	18	59614104	1.81904e-17	5.71178e-15	16	71.4542	intergenic_variant	.	.
Chr18:59614223	18	59614223	2.19083e-17	6.76686e-15	16	71.2933	intergenic_variant	.	.
Chr18:59614304	18	59614304	1.81904e-17	5.71178e-15	16	71.4542	intergenic_variant	.	.
Chr18:59614403	18	59614403	1.43952e-17	5.01228e-15	16	71.7436	intergenic_variant	.	.
Chr18:59614523	18	59614523	1.81904e-17	5.71178e-15	16	71.4542	intergenic_variant	.	.
Chr18:59614606	18	59614606	1.81904e-17	5.71178e-15	16	71.4542	intergenic_variant	.	.
Chr18:59614714	18	59614714	1.81904e-17	5.71178e-15	16	71.4542	intergenic_variant	.	.
Chr18:59615018	18	59615018	1.81904e-17	5.71178e-15	16	71.4542	intergenic_variant	.	.
Chr18:59615137	18	59615137	1.7906e-17	5.71178e-15	16	71.5016	intergenic_variant	.	.
Chr18:59615203	18	59615203	1.81904e-17	5.71178e-15	16	71.4542	intergenic_variant	.	.
Chr18:59615293	18	59615293	1.41665e-17	4.94785e-15	16	71.7913	intergenic_variant	.	.
Chr18:59615400	18	59615400	1.41665e-17	4.94785e-15	16	71.7913	intergenic_variant	.	.
Chr18:59615438	18	59615438	1.14315e-17	4.05219e-15	16	72.0438	intergenic_variant	.	.
Chr18:59615478	18	59615478	1.41665e-17	4.94785e-15	16	71.7913	intergenic_variant	.	.
Chr18:59615728	18	59615728	1.81904e-17	5.71178e-15	16	71.4542	intergenic_variant	.	.
Chr18:59615743	18	59615743	1.75889e-17	5.71178e-15	16	71.5408	intergenic_variant	.	.
Chr18:59615772	18	59615772	1.34841e-17	4.73865e-15	16	71.7191	intergenic_variant	.	.
Chr18:59615787	18	59615787	1.14281e-17	4.05219e-15	16	71.8987	intergenic_variant	.	.
Chr18:59615792	18	59615792	1.14281e-17	4.05219e-15	16	71.8987	intergenic_variant	.	.
Chr18:59615818	18	59615818	9.71044e-18	3.51591e-15	16	72.6048	intergenic_variant	.	.
Chr18:59615822	18	59615822	1.05359e-17	3.77268e-15	16	72.4458	intergenic_variant	.	.
Chr18:59615839	18	59615839	1.05359e-17	3.77268e-15	16	72.4458	intergenic_variant	.	.
Chr18:59615908	18	59615908	1.81904e-17	5.71178e-15	16	71.4542	intergenic_variant	.	.
Chr18:59615966	18	59615966	1.81904e-17	5.71178e-15	16	71.4542	intergenic_variant	.	.
Chr18:59615982	18	59615982	9.64026e-18	3.49607e-15	16	72.5564	intergenic_variant	.	.
Chr18:59615990	18	59615990	9.64026e-18	3.49607e-15	16	72.5564	intergenic_variant	.	.
Chr18:59615995	18	59615995	9.64026e-18	3.49607e-15	16	72.5564	intergenic_variant	.	.
Chr18:59616049	18	59616049	1.81904e-17	5.71178e-15	16	71.4542	intergenic_variant	.	.
Chr18:59616078	18	59616078	1.81904e-17	5.71178e-15	16	71.4542	intergenic_variant	.	.
Chr18:59616319	18	59616319	1.76926e-17	5.71178e-15	16	71.5185	intergenic_variant	.	.
Chr18:59616334	18	59616334	1.76926e-17	5.71178e-15	16	71.5185	intergenic_variant	.	.
Chr18:59617813	18	59617813	1.63446e-17	5.55473e-15	16	71.6825	intergenic_variant	.	.
Chr18:59617834	18	59617834	1.63446e-17	5.55473e-15	16	71.6825	intergenic_variant	.	.
Chr18:59617905	18	59617905	1.63446e-17	5.55473e-15	16	71.6825	intergenic_variant	.	.
Chr18:59617971	18	59617971	1.63446e-17	5.55473e-15	16	71.6825	intergenic_variant	.	.
Chr18:59617982	18	59617982	1.63446e-17	5.55473e-15	16	71.6825	intergenic_variant	.	.
Chr18:59618017	18	59618017	1.81904e-17	5.71178e-15	16	71.4542	intergenic_variant	.	.
Chr18:59618111	18	59618111	2.06541e-17	6.41439e-15	16	71.1859	intergenic_variant	.	.
Chr18:59618125	18	59618125	2.06541e-17	6.41439e-15	16	71.1859	intergenic_variant	.	.
Chr18:59618214	18	59618214	2.48847e-17	7.64679e-15	16	70.68	intergenic_variant	.	.
Chr18:59618611	18	59618611	1.86283e-17	5.83314e-15	16	71.3746	intergenic_variant	.	.
Chr18:59619908	18	59619908	1.02349e-17	3.67647e-15	16	71.769	intergenic_variant	.	.
Chr18:59619997	18	59619997	6.48228e-17	1.87945e-14	16	74.8698	intergenic_variant	.	.
Chr18:59620004	18	59620004	9.9575e-18	3.58819e-15	16	72.286	intergenic_variant	.	.
Chr18:59620168	18	59620168	1.32835e-16	3.8318e-14	16	74.8172	intergenic_variant	.	.
Chr18:59620239	18	59620239	3.48586e-16	9.63902e-14	16	68.2675	intergenic_variant	.	.
Chr18:59620251	18	59620251	3.48586e-16	9.63902e-14	16	68.2675	intergenic_variant	.	.
Chr18:59620421	18	59620421	2.4487e-17	7.54281e-15	16	70.9776	intergenic_variant	.	.
Chr18:59620428	18	59620428	1.37343e-16	3.95681e-14	16	74.2181	intergenic_variant	.	.
Chr18:59622471	18	59622471	2.70729e-17	8.16217e-15	16	71.0614	intergenic_variant	.	.
Chr18:59622616	18	59622616	2.48919e-17	7.64679e-15	16	70.9209	intergenic_variant	.	.
Chr18:59623063	18	59623063	2.52993e-17	7.76144e-15	16	71.1496	intergenic_variant	.	.
Chr18:59623868	18	59623868	2.70729e-17	8.16217e-15	16	71.0614	intergenic_variant	.	.
Chr18:59637558	18	59637558	3.7135e-17	1.10927e-14	16	70.2882	intergenic_variant	.	.
Chr18:59637563	18	59637563	3.7135e-17	1.10927e-14	16	70.2882	intergenic_variant	.	.
Chr18:59641193	18	59641193	2.70729e-17	8.16217e-15	16	71.0614	intergenic_variant	.	.
Chr18:59972279	18	59972279	7.21925e-25	3.83823e-22	16	96.0704	downstream_gene_variant	ENSBTAG00000021433	LOC508131
Chr18:59975705	18	59975705	8.03302e-28	4.87611e-25	16	107.197	downstream_gene_variant	ENSBTAG00000021433	LOC508131
Chr18:59980635	18	59980635	4.09147e-31	2.77269e-28	16	113.042	intergenic_variant	.	.
Chr18:59980838	18	59980838	4.09147e-31	2.77269e-28	16	113.042	intergenic_variant	.	.
Chr18:59982306	18	59982306	4.09147e-31	2.77269e-28	16	113.042	intergenic_variant	.	.
Chr18:59985207	18	59985207	1.06758e-29	6.94451e-27	16	109.117	intergenic_variant	.	.
Chr18:59985364	18	59985364	1.06758e-29	6.94451e-27	16	109.117	intergenic_variant	.	.
Chr18:59987481	18	59987481	2.04371e-27	1.22742e-24	16	104.576	intergenic_variant	.	.
Chr18:59987805	18	59987805	2.21695e-27	1.32796e-24	16	104.483	intergenic_variant	.	.
Chr18:59989044	18	59989044	2.04371e-27	1.22742e-24	16	104.576	intergenic_variant	.	.
Chr18:60344924	18	60344924	1.8994e-17	5.93943e-15	16	70.2718	downstream_gene_variant	ENSBTAG00000038674	ZNF677
Chr18:60385208	18	60385208	2.86041e-18	1.07512e-15	16	74.0952	missense_variant	ENSBTAG00000017993	.
Chr20:31128753	20	31128753	1.01539e-35	2.79746e-33	16	146.197	intron_variant	ENSBTAG00000033187	LOC614206
Chr20:31217193	20	31217193	4.22265e-73	4.90654e-70	16	247.994	intron_variant	ENSBTAG00000011885	NNT
Chr20:31221041	20	31221041	2.64371e-72	2.99823e-69	16	244.729	intron_variant	ENSBTAG00000011885	NNT
Chr20:31222048	20	31222048	1.97292e-68	2.08072e-65	16	231.451	intron_variant	ENSBTAG00000011885	NNT
Chr20:31227968	20	31227968	1.92916e-68	2.04107e-65	16	230.433	intron_variant	ENSBTAG00000011885	NNT
Chr20:31228912	20	31228912	3.8827e-68	4.06894e-65	16	228.794	intron_variant	ENSBTAG00000011885	NNT
Chr20:31229368	20	31229368	8.34954e-69	9.036e-66	16	232.016	intron_variant	ENSBTAG00000011885	NNT
Chr20:31229865	20	31229865	1.06229e-68	1.14588e-65	16	230.652	intron_variant	ENSBTAG00000011885	NNT
Chr20:31229989	20	31229989	1.92916e-68	2.04107e-65	16	230.433	intron_variant	ENSBTAG00000011885	NNT
Chr20:31252549	20	31252549	4.14764e-60	3.59561e-57	16	210.303	intron_variant	ENSBTAG00000011885	NNT
Chr20:31556881	20	31556881	1.34732e-56	1.04491e-53	16	203.894	intergenic_variant	.	.
Chr20:31567839	20	31567839	2.37028e-43	1.04103e-40	16	161.474	upstream_gene_variant	ENSBTAG00000015504	.
Chr20:31580907	20	31580907	3.87604e-40	1.50127e-37	16	151.595	downstream_gene_variant	ENSBTAG00000015504	.
Chr20:31651006	20	31651006	2.88818e-82	4.10491e-79	16	280.122	intergenic_variant	.	.
Chr20:32218502	20	32218502	1.18341e-59	1.01791e-56	16	233.336	intergenic_variant	.	.
Chr20:32218559	20	32218559	7.52382e-60	6.48847e-57	16	234.039	intergenic_variant	.	.
Chr20:32327734	20	32327734	9.69958e-66	9.53143e-63	16	252.892	intergenic_variant	.	.
Chr20:32369127	20	32369127	1.09671e-41	4.41829e-39	16	159.529	intergenic_variant	.	.
Chr20:32369147	20	32369147	1.47069e-52	1.03184e-49	16	205.43	intergenic_variant	.	.
Chr20:32381068	20	32381068	3.47841e-41	1.38951e-38	16	157.213	intergenic_variant	.	.
Chr20:32392218	20	32392218	1.51348e-42	6.48383e-40	16	163.277	intergenic_variant	.	.
Chr20:32393333	20	32393333	9.93683e-27	1.56252e-24	16	109.198	intergenic_variant	.	.
Chr20:32394009	20	32394009	1.52749e-41	6.13138e-39	16	159.024	intergenic_variant	.	.
Chr20:32400755	20	32400755	2.34538e-44	1.05816e-41	16	177.169	intergenic_variant	.	.
Chr20:32405507	20	32405507	1.42133e-44	6.43893e-42	16	178.038	intergenic_variant	.	.
Chr20:32410874	20	32410874	1.42133e-44	6.43893e-42	16	178.038	intergenic_variant	.	.
Chr20:32418002	20	32418002	1.42133e-44	6.43893e-42	16	178.038	intergenic_variant	.	.
Chr20:32424034	20	32424034	1.33169e-44	6.05771e-42	16	178.106	intergenic_variant	.	.
Chr20:32425387	20	32425387	1.33169e-44	6.05771e-42	16	178.106	intergenic_variant	.	.
Chr20:32433774	20	32433774	1.32957e-44	6.05771e-42	16	177.976	intergenic_variant	.	.
Chr20:32440014	20	32440014	1.92339e-40	7.56468e-38	16	155.714	intergenic_variant	.	.
Chr20:32444089	20	32444089	2.19362e-44	9.91044e-42	16	177.106	intergenic_variant	.	.
Chr20:32448239	20	32448239	1.92339e-40	7.56468e-38	16	155.714	intergenic_variant	.	.
Chr20:32450291	20	32450291	1.14347e-40	4.52954e-38	16	156.606	intergenic_variant	.	.
Chr20:32450298	20	32450298	8.59809e-45	3.96012e-42	16	180.254	intergenic_variant	.	.
Chr20:32452556	20	32452556	1.25428e-44	5.74504e-42	16	178.105	intergenic_variant	.	.
Chr20:32455538	20	32455538	1.32957e-44	6.05771e-42	16	177.976	intergenic_variant	.	.
Chr20:32457965	20	32457965	6.27052e-47	3.61136e-44	16	184.746	intergenic_variant	.	.
Chr20:32469301	20	32469301	1.99918e-26	3.10674e-24	16	109.739	intergenic_variant	.	.
Chr20:32471986	20	32471986	1.99918e-26	3.10674e-24	16	109.739	intergenic_variant	.	.
Chr20:32484065	20	32484065	2.77754e-26	4.27022e-24	16	109.595	intergenic_variant	.	.
Chr20:32486430	20	32486430	3.08377e-26	4.72348e-24	16	109.378	intergenic_variant	.	.
Chr20:32505605	20	32505605	3.08377e-26	4.72348e-24	16	109.378	intergenic_variant	.	.
Chr20:32579099	20	32579099	2.7678e-23	3.84472e-21	16	97.5111	intergenic_variant	.	.
Chr20:32710621	20	32710621	1.89372e-28	3.37707e-26	16	104.769	intron_variant	ENSBTAG00000033186	OXCT1
Chr20:32728018	20	32728018	1.52519e-28	2.73164e-26	16	105.363	intron_variant	ENSBTAG00000033186	OXCT1
Chr20:34115731	20	34115731	2.63448e-26	4.06159e-24	16	116.501	intergenic_variant	.	.
Chr20:34240662	20	34240662	4.4955e-20	4.6248e-18	16	86.9509	intergenic_variant	.	.
Chr20:34241642	20	34241642	5.71608e-20	5.68617e-18	16	86.827	intergenic_variant	.	.
Chr20:34243046	20	34243046	4.72066e-20	4.83839e-18	16	87.4054	intergenic_variant	.	.
Chr20:34246116	20	34246116	4.72066e-20	4.83839e-18	16	87.4054	intergenic_variant	.	.
Chr20:34250428	20	34250428	4.09939e-20	4.23703e-18	16	87.8961	intergenic_variant	.	.
Chr20:34689588	20	34689588	3.67273e-16	2.50568e-14	16	80.7315	intergenic_variant	.	.
Chr29:41703564	29	41703564	1.97166e-15	1.26374e-12	16	69.5045	synonymous_variant	ENSBTAG00000010481	UBXN1
Chr5:92203826	5	92203826	4.38157e-19	3.513e-16	15	77.7812	intron_variant	ENSBTAG00000020715	PIK3C2G
Chr5:94067400	5	94067400	2.60595e-21	2.43066e-18	15	88.0415	intron_variant	ENSBTAG00000009444	SLC15A5
Chr5:94067473	5	94067473	1.28456e-21	1.22749e-18	15	88.5433	intron_variant	ENSBTAG00000009444	SLC15A5
Chr5:94069951	5	94069951	3.92459e-18	2.95438e-15	15	73.8318	intron_variant	ENSBTAG00000009444	SLC15A5
Chr5:105771561	5	105771561	7.30876e-15	2.72903e-12	15	63.2203	intergenic_variant	.	.
Chr5:105774114	5	105774114	4.80885e-14	1.48723e-11	15	63.8388	intergenic_variant	.	.
Chr5:105774841	5	105774841	1.77158e-14	5.91664e-12	15	62.152	intergenic_variant	.	.
Chr5:105777807	5	105777807	9.71371e-15	3.47993e-12	15	63.5541	intergenic_variant	.	.
Chr5:105804923	5	105804923	3.63968e-16	1.93661e-13	15	65.956	intron_variant	ENSBTAG00000017378	GALNT8
Chr5:105807859	5	105807859	8.38124e-16	4.26099e-13	15	64.2135	intron_variant	ENSBTAG00000017378	GALNT8
Chr6:83394610	6	83394610	3.12299e-16	5.75305e-14	15	72.0239	intergenic_variant	.	.
Chr6:83396093	6	83396093	4.50886e-16	8.24163e-14	15	71.5361	intergenic_variant	.	.
Chr6:83397138	6	83397138	3.12299e-16	5.75305e-14	15	72.0239	intergenic_variant	.	.
[truncated: 6,594 more rows]

## Sheet: Supplementary Data 7
Supplementary Data 7. A set of variants with unevenly distributed pleiotropic effects.
The column bc.X2.p was the p value of weighted meta-analysis of GWAS of bulls and cows and the bc.fdr was calculated based on bc.X2.p.
The column trn was the observed number of traits the variant truly affected.
The column Pi is the dot product of t values between bulls and cows.
The variant annotation was based on ensembl variant effect prediction (McLaren et al 2016) and NGS-variant (Grant et al 2017) using the Run 6 version of the 1000-bull genome data.
SNP	chr	bp	bc.X2.p	bc.fdr	trn	pi	Functional_Class	Ensembl_Gene_ID	Entrez_Gene_Name
Chr3:15378035	3	15378035	3.7384e-34	1.68857e-29	7	132.997	upstream_gene_variant	ENSBTAG00000003948	FDPS
Chr3:15378349	3	15378349	2.38384e-33	9.99824e-29	7	130.902	upstream_gene_variant	ENSBTAG00000003948	FDPS
Chr3:15451257	3	15451257	4.39749e-39	6.45536e-34	9	138.758	intron_variant	ENSBTAG00000014841	GBA
Chr3:15451312	3	15451312	4.39749e-39	6.45536e-34	9	138.758	intron_variant	ENSBTAG00000014841	GBA
Chr3:15453630	3	15453630	1.84632e-39	5.42065e-34	9	140.623	intron_variant	ENSBTAG00000014841	GBA
Chr3:15518228	3	15518228	5.51548e-48	3.23861e-42	10	168.508	downstream_gene_variant	ENSBTAG00000003535	DPM3
Chr3:15523252	3	15523252	9.47019e-32	3.0791e-27	7	124.341	intron_variant	ENSBTAG00000020244	EFNA1
Chr3:15525599	3	15525599	1.69388e-31	4.97311e-27	6	123.555	intron_variant	ENSBTAG00000020244	EFNA1
Chr3:15527789	3	15527789	5.59721e-38	4.10825e-33	8	122.775	intron_variant	ENSBTAG00000020244	EFNA1
Chr3:15528442	3	15528442	3.10466e-31	8.681e-27	7	122.696	upstream_gene_variant	ENSBTAG00000020244	EFNA1
Chr3:15543554	3	15543554	4.28614e-38	3.59537e-33	8	123.466	intergenic_variant	.	.
Chr3:15545091	3	15545091	1.26394e-37	8.2463e-33	8	122.148	intergenic_variant	.	.
Chr3:15545759	3	15545759	4.94524e-37	2.63979e-32	8	119.693	intergenic_variant	.	.
Chr3:15585139	3	15585139	9.96328e-32	3.0791e-27	7	122.294	downstream_gene_variant	ENSBTAG00000010673	EFNA4
Chr3:15616727	3	15616727	2.52429e-38	2.96445e-33	8	145.145	intron_variant	ENSBTAG00000010655	DCST1
Chr3:15620568	3	15620568	4.1206e-38	3.59537e-33	7	146.034	intron_variant	ENSBTAG00000010638	DCST2
Chr3:15625116	3	15625116	4.78334e-37	2.63979e-32	7	144.639	intron_variant	ENSBTAG00000010638	DCST2
Chr3:15629819	3	15629819	6.50796e-30	1.59224e-25	6	121.5	intron_variant	ENSBTAG00000010638	DCST2
Chr3:15632410	3	15632410	3.99432e-30	1.06609e-25	7	122.066	intron_variant	ENSBTAG00000010638	DCST2
Chr3:15638565	3	15638565	3.71473e-33	1.36327e-28	7	129.139	intron_variant	ENSBTAG00000021512	ZBTB7B
Chr3:15638963	3	15638963	3.71473e-33	1.36327e-28	7	129.139	intron_variant	ENSBTAG00000021512	ZBTB7B
Chr3:15657861	3	15657861	2.92775e-36	1.43261e-31	8	141.85	3_prime_UTR_variant	ENSBTAG00000045967	.
Chr5:93799943	5	93799943	1.71234e-40	7.28885e-37	10	145.529	intergenic_variant	.	.
Chr5:93801253	5	93801253	1.04906e-39	4.12778e-36	8	141.963	intergenic_variant	.	.
Chr5:93801689	5	93801689	1.25586e-41	6.3917e-38	10	147.767	intergenic_variant	.	.
Chr5:93801930	5	93801930	1.25586e-41	6.3917e-38	10	147.767	intergenic_variant	.	.
Chr5:93801999	5	93801999	1.25586e-41	6.3917e-38	10	147.767	intergenic_variant	.	.
Chr5:93803070	5	93803070	2.1927e-41	1.01653e-37	10	146.836	intergenic_variant	.	.
Chr5:93803646	5	93803646	1.25586e-41	6.3917e-38	10	147.767	intergenic_variant	.	.
Chr5:93804479	5	93804479	1.25586e-41	6.3917e-38	10	147.767	intergenic_variant	.	.
Chr5:93804753	5	93804753	1.25586e-41	6.3917e-38	10	147.767	intergenic_variant	.	.
Chr5:93804761	5	93804761	1.25586e-41	6.3917e-38	10	147.767	intergenic_variant	.	.
Chr5:93804839	5	93804839	1.25586e-41	6.3917e-38	10	147.767	intergenic_variant	.	.
Chr5:93804888	5	93804888	1.25586e-41	6.3917e-38	10	147.767	intergenic_variant	.	.
Chr5:93805138	5	93805138	1.25586e-41	6.3917e-38	10	147.767	intergenic_variant	.	.
Chr5:93805198	5	93805198	1.25586e-41	6.3917e-38	10	147.767	intergenic_variant	.	.
Chr5:93805209	5	93805209	1.25586e-41	6.3917e-38	10	147.767	intergenic_variant	.	.
Chr5:93805829	5	93805829	1.25586e-41	6.3917e-38	10	147.767	intergenic_variant	.	.
Chr5:93806329	5	93806329	9.70047e-42	6.0561e-38	10	148.124	intergenic_variant	.	.
Chr5:93806793	5	93806793	1.20456e-41	6.3917e-38	10	147.8	intergenic_variant	.	.
Chr5:93806830	5	93806830	1.20456e-41	6.3917e-38	10	147.8	intergenic_variant	.	.
Chr5:93806959	5	93806959	2.11817e-41	1.01653e-37	10	146.869	intergenic_variant	.	.
Chr5:93806995	5	93806995	2.11817e-41	1.01653e-37	10	146.869	intergenic_variant	.	.
Chr5:93807946	5	93807946	3.81294e-41	1.68429e-37	10	145.952	intergenic_variant	.	.
Chr5:93807950	5	93807950	3.81294e-41	1.68429e-37	10	145.952	intergenic_variant	.	.
Chr5:93808236	5	93808236	3.81294e-41	1.68429e-37	10	145.952	intergenic_variant	.	.
Chr5:93810260	5	93810260	2.18499e-41	1.01653e-37	10	146.881	intergenic_variant	.	.
Chr5:93810462	5	93810462	2.81143e-41	1.27806e-37	10	146.156	intergenic_variant	.	.
Chr5:93814298	5	93814298	2.79546e-41	1.27806e-37	10	146.144	intergenic_variant	.	.
Chr5:93814659	5	93814659	9.16958e-42	5.80202e-38	10	148.147	intergenic_variant	.	.
Chr5:93816261	5	93816261	2.15298e-41	1.01653e-37	10	146.87	intergenic_variant	.	.
Chr5:93817117	5	93817117	9.83152e-42	6.05715e-38	10	148.083	intergenic_variant	.	.
Chr5:93817200	5	93817200	2.15298e-41	1.01653e-37	10	146.87	intergenic_variant	.	.
Chr5:93820835	5	93820835	2.15298e-41	1.01653e-37	10	146.87	intergenic_variant	.	.
Chr5:93832262	5	93832262	1.59311e-41	7.93561e-38	10	147.44	intergenic_variant	.	.
Chr5:93837091	5	93837091	1.59311e-41	7.93561e-38	10	147.44	intergenic_variant	.	.
Chr5:93844489	5	93844489	2.13738e-43	1.61418e-39	10	150.416	intergenic_variant	.	.
Chr5:93848616	5	93848616	8.44761e-43	5.9931e-39	10	148.653	intergenic_variant	.	.
Chr5:93851803	5	93851803	2.08005e-43	1.59663e-39	10	150.807	intergenic_variant	.	.
Chr5:93852082	5	93852082	2.08005e-43	1.59663e-39	10	150.807	intergenic_variant	.	.
Chr5:93867217	5	93867217	9.52459e-40	3.77943e-36	9	139.374	intergenic_variant	.	.
Chr5:93874725	5	93874725	4.29019e-40	1.73173e-36	9	140.649	intergenic_variant	.	.
Chr5:93875727	5	93875727	4.29019e-40	1.73173e-36	9	140.649	intergenic_variant	.	.
Chr5:93879230	5	93879230	4.29019e-40	1.73173e-36	9	140.649	intergenic_variant	.	.
Chr5:93879251	5	93879251	4.29019e-40	1.73173e-36	9	140.649	intergenic_variant	.	.
Chr5:93879280	5	93879280	4.96609e-39	1.90597e-35	9	138.295	intergenic_variant	.	.
Chr5:93879656	5	93879656	4.29019e-40	1.73173e-36	9	140.649	intergenic_variant	.	.
Chr5:93882068	5	93882068	4.29019e-40	1.73173e-36	9	140.649	intergenic_variant	.	.
Chr5:93883456	5	93883456	2.13027e-39	8.31219e-36	8	139.555	intergenic_variant	.	.
Chr5:93884955	5	93884955	5.97439e-40	2.39095e-36	9	139.913	intergenic_variant	.	.
Chr5:93899874	5	93899874	7.61067e-41	3.33044e-37	9	142.057	intergenic_variant	.	.
Chr5:93914952	5	93914952	2.69871e-42	1.83308e-38	8	146.913	intergenic_variant	.	.
Chr5:93923772	5	93923772	8.2832e-42	5.31296e-38	8	144.717	downstream_gene_variant	ENSBTAG00000008541	MGST1
Chr5:93924431	5	93924431	1.01267e-41	6.158e-38	8	144.608	downstream_gene_variant	ENSBTAG00000008541	MGST1
Chr5:93931571	5	93931571	1.82208e-49	1.70632e-45	11	157.313	intron_variant	ENSBTAG00000008541	MGST1
Chr5:93935496	5	93935496	3.07002e-44	2.56693e-40	7	139.315	intron_variant	ENSBTAG00000008541	MGST1
Chr5:93940633	5	93940633	2.70127e-42	1.83308e-38	8	134.022	intron_variant	ENSBTAG00000008541	MGST1
Chr5:93940924	5	93940924	3.81811e-42	2.48301e-38	8	133.927	intron_variant	ENSBTAG00000008541	MGST1
Chr5:93941153	5	93941153	3.09799e-42	2.04307e-38	8	133.597	intron_variant	ENSBTAG00000008541	MGST1
Chr5:93941282	5	93941282	3.09799e-42	2.04307e-38	8	133.597	intron_variant	ENSBTAG00000008541	MGST1
Chr5:93942166	5	93942166	4.30537e-44	3.47571e-40	8	137.892	synonymous_variant	ENSBTAG00000008541	MGST1
Chr5:93942206	5	93942206	4.69393e-44	3.72517e-40	8	137.786	intron_variant	ENSBTAG00000008541	MGST1
Chr5:93942239	5	93942239	3.95028e-44	3.245e-40	7	137.906	intron_variant	ENSBTAG00000008541	MGST1
Chr5:93942243	5	93942243	1.98932e-44	1.69358e-40	7	139.045	intron_variant	ENSBTAG00000008541	MGST1
Chr5:93942291	5	93942291	6.49521e-43	4.75199e-39	8	134.884	intron_variant	ENSBTAG00000008541	MGST1
Chr5:93943469	5	93943469	7.49978e-43	5.40253e-39	7	135.906	intron_variant	ENSBTAG00000008541	MGST1
Chr5:93943600	5	93943600	6.43092e-43	4.75199e-39	7	135.97	intron_variant	ENSBTAG00000008541	MGST1
Chr5:93943625	5	93943625	8.73231e-41	3.78588e-37	8	130.339	intron_variant	ENSBTAG00000008541	MGST1
Chr5:93943857	5	93943857	2.56322e-45	2.22256e-41	10	153.545	intron_variant	ENSBTAG00000008541	MGST1
Chr5:93943868	5	93943868	9.18077e-43	6.41603e-39	7	136.283	intron_variant	ENSBTAG00000008541	MGST1
Chr5:93944181	5	93944181	1.05159e-50	1.00488e-46	11	164.654	intron_variant	ENSBTAG00000008541	MGST1
Chr5:93944234	5	93944234	9.20713e-53	9.37191e-49	11	167.129	intron_variant	ENSBTAG00000008541	MGST1
Chr5:93944849	5	93944849	1.50622e-52	1.50055e-48	10	182.026	intron_variant	ENSBTAG00000008541	MGST1
Chr5:93944908	5	93944908	3.40055e-78	2.65375e-73	9	243.561	intron_variant	ENSBTAG00000008541	MGST1
Chr5:93944914	5	93944914	1.83865e-58	4.78288e-54	11	182.25	intron_variant	ENSBTAG00000008541	MGST1
Chr5:93944937	5	93944937	2.47904e-78	2.32153e-73	9	244.059	intron_variant	ENSBTAG00000008541	MGST1
Chr5:93945655	5	93945655	8.2627e-78	5.52695e-73	8	242.128	intron_variant	ENSBTAG00000008541	MGST1
Chr5:93945694	5	93945694	3.51085e-47	3.22333e-43	10	158.093	intron_variant	ENSBTAG00000008541	MGST1
Chr5:93945738	5	93945738	1.2566e-90	2.9419e-85	10	277.679	intron_variant	ENSBTAG00000008541	MGST1
Chr5:93945991	5	93945991	7.09688e-92	3.32299e-86	11	280.586	intron_variant	ENSBTAG00000008541	MGST1
Chr5:93946027	5	93946027	3.18837e-70	1.86613e-65	10	227.39	intron_variant	ENSBTAG00000008541	MGST1
Chr5:93946057	5	93946057	1.05754e-57	2.60617e-53	10	176.938	intron_variant	ENSBTAG00000008541	MGST1
Chr5:93946548	5	93946548	1.2784e-67	6.65097e-63	9	219.687	intron_variant	ENSBTAG00000008541	MGST1
Chr5:93946570	5	93946570	2.38294e-67	1.11577e-62	9	218.697	intron_variant	ENSBTAG00000008541	MGST1
Chr5:93946766	5	93946766	1.78707e-45	1.5788e-41	11	142.541	intron_variant	ENSBTAG00000008541	MGST1
Chr5:93946904	5	93946904	2.5203e-56	3.18942e-52	12	172.607	intron_variant	ENSBTAG00000008541	MGST1
Chr5:93946974	5	93946974	1.28703e-56	1.77244e-52	12	173.544	intron_variant	ENSBTAG00000008541	MGST1
Chr5:93947292	5	93947292	1.90118e-56	2.47277e-52	12	171.579	intron_variant	ENSBTAG00000008541	MGST1
Chr5:93947300	5	93947300	1.69461e-56	2.26706e-52	12	171.705	intron_variant	ENSBTAG00000008541	MGST1
Chr5:93947761	5	93947761	5.75746e-66	2.07372e-61	9	215.27	intron_variant	ENSBTAG00000008541	MGST1
Chr5:93947989	5	93947989	1.58147e-66	6.73179e-62	9	217.014	intron_variant	ENSBTAG00000008541	MGST1
Chr5:93948310	5	93948310	1.05042e-56	1.49043e-52	11	172.321	intron_variant	ENSBTAG00000008541	MGST1
Chr5:93948357	5	93948357	4.61567e-90	7.20403e-85	8	275.177	intron_variant	ENSBTAG00000008541	MGST1
Chr5:93948544	5	93948544	7.6163e-56	9.38474e-52	11	168.729	intron_variant	ENSBTAG00000008541	MGST1
Chr5:93948646	5	93948646	3.35807e-66	1.3103e-61	9	216.696	intron_variant	ENSBTAG00000008541	MGST1
Chr5:93948718	5	93948718	4.30992e-65	1.44146e-60	9	213.569	intron_variant	ENSBTAG00000008541	MGST1
Chr5:93948725	5	93948725	7.56384e-65	2.36109e-60	9	212.68	intron_variant	ENSBTAG00000008541	MGST1
Chr5:93948804	5	93948804	1.54865e-64	4.53205e-60	9	211.341	intron_variant	ENSBTAG00000008541	MGST1
Chr5:93949402	5	93949402	1.99869e-55	2.39962e-51	12	167.323	intron_variant	ENSBTAG00000008541	MGST1
Chr5:93949810	5	93949810	6.59969e-79	7.72548e-74	7	240.04	intron_variant	ENSBTAG00000008541	MGST1
Chr5:93949978	5	93949978	4.36126e-55	4.86211e-51	12	165.645	intron_variant	ENSBTAG00000008541	MGST1
Chr5:93950093	5	93950093	4.73427e-54	4.92609e-50	11	160.811	5_prime_UTR_variant	ENSBTAG00000008541	MGST1
Chr5:93950116	5	93950116	3.08546e-54	3.3598e-50	12	161.866	5_prime_UTR_variant	ENSBTAG00000008541	MGST1
Chr5:93950211	5	93950211	4.84953e-52	4.73064e-48	11	156.404	upstream_gene_variant	ENSBTAG00000008541	MGST1
Chr5:93950288	5	93950288	4.10098e-54	4.36412e-50	13	161.883	upstream_gene_variant	ENSBTAG00000008541	MGST1
Chr5:93950493	5	93950493	2.21265e-55	2.59009e-51	12	166.377	upstream_gene_variant	ENSBTAG00000008541	MGST1
Chr5:93950935	5	93950935	8.07924e-57	1.22031e-52	12	169.534	upstream_gene_variant	ENSBTAG00000008541	MGST1
Chr5:93951066	5	93951066	8.07924e-57	1.22031e-52	12	169.534	upstream_gene_variant	ENSBTAG00000008541	MGST1
Chr5:93951237	5	93951237	9.04428e-57	1.32338e-52	12	169.396	upstream_gene_variant	ENSBTAG00000008541	MGST1
Chr5:93951291	5	93951291	1.30939e-45	1.17903e-41	11	136.636	upstream_gene_variant	ENSBTAG00000008541	MGST1
Chr5:93951731	5	93951731	1.57122e-40	6.74953e-37	9	127.147	upstream_gene_variant	ENSBTAG00000008541	MGST1
Chr5:93952500	5	93952500	3.51571e-57	6.24239e-53	12	170.366	upstream_gene_variant	ENSBTAG00000008541	MGST1
Chr5:93953458	5	93953458	2.368e-57	4.61989e-53	12	170.771	upstream_gene_variant	ENSBTAG00000008541	MGST1
Chr5:93953619	5	93953619	3.59959e-57	6.24239e-53	12	169.965	upstream_gene_variant	ENSBTAG00000008541	MGST1
Chr5:93953684	5	93953684	2.368e-57	4.61989e-53	12	170.771	upstream_gene_variant	ENSBTAG00000008541	MGST1
Chr5:93953806	5	93953806	2.368e-57	4.61989e-53	12	170.771	upstream_gene_variant	ENSBTAG00000008541	MGST1
Chr5:93953818	5	93953818	2.368e-57	4.61989e-53	12	170.771	upstream_gene_variant	ENSBTAG00000008541	MGST1
Chr5:93953907	5	93953907	2.368e-57	4.61989e-53	12	170.771	upstream_gene_variant	ENSBTAG00000008541	MGST1
Chr5:93954070	5	93954070	3.27728e-57	6.13812e-53	12	170.469	upstream_gene_variant	ENSBTAG00000008541	MGST1
Chr5:93954493	5	93954493	4.1842e-55	4.77849e-51	13	167.677	upstream_gene_variant	ENSBTAG00000008541	MGST1
Chr5:93954502	5	93954502	4.55741e-57	7.62118e-53	12	172.288	upstream_gene_variant	ENSBTAG00000008541	MGST1
Chr5:93954751	5	93954751	1.85088e-61	5.09791e-57	10	196.92	upstream_gene_variant	ENSBTAG00000008541	MGST1
Chr5:93954781	5	93954781	5.0167e-57	8.09995e-53	12	174.201	upstream_gene_variant	ENSBTAG00000008541	MGST1
Chr6:36910806	6	36910806	4.35676e-14	3.64835e-10	2	32.7653	intergenic_variant	.	.
Chr6:37613807	6	37613807	7.63297e-40	4.92347e-37	12	122.644	upstream_gene_variant	ENSBTAG00000010120	HERC3
Chr6:38027010	6	38027010	4.12505e-60	8.05315e-57	9	166.145	missense_variant	ENSBTAG00000017704	ABCG2
Chr6:38031954	6	38031954	6.92483e-44	6.06026e-41	8	109.136	downstream_gene_variant	ENSBTAG00000017704	ABCG2
Chr6:86831016	6	86831016	4.43632e-40	2.90413e-37	10	141.621	intron_variant	ENSBTAG00000004040	UGT2A1
Chr6:87001138	6	87001138	1.24771e-42	1.06097e-39	10	148.362	intron_variant	ENSBTAG00000038214	SULT1D1
Chr6:87051125	6	87051125	1.63331e-42	1.3853e-39	10	147.992	intron_variant	ENSBTAG00000011952	SULT1E1
Chr6:87085525	6	87085525	6.40794e-93	5.2202e-89	11	164.846	intron_variant	ENSBTAG00000011952	SULT1E1
Chr6:87086196	6	87086196	4.59286e-44	4.04088e-41	12	154.28	intron_variant	ENSBTAG00000011952	SULT1E1
Chr6:87088852	6	87088852	4.78405e-87	3.62852e-83	11	164.612	intron_variant	ENSBTAG00000011952	SULT1E1
Chr6:87094334	6	87094334	2.38205e-87	1.8277e-83	11	164.498	intron_variant	ENSBTAG00000011952	SULT1E1
Chr6:87095079	6	87095079	2.23721e-88	1.77861e-84	12	166.639	upstream_gene_variant	ENSBTAG00000011952	SULT1E1
Chr6:87095623	6	87095623	1.1732e-89	9.4409e-86	12	163.313	upstream_gene_variant	ENSBTAG00000011952	SULT1E1
Chr6:87095920	6	87095920	4.4547e-88	3.45822e-84	11	164.464	upstream_gene_variant	ENSBTAG00000011952	SULT1E1
Chr6:87097520	6	87097520	3.55672e-75	2.41953e-71	10	140.323	upstream_gene_variant	ENSBTAG00000011952	SULT1E1
Chr6:87098077	6	87098077	8.50512e-75	5.6689e-71	10	142.953	upstream_gene_variant	ENSBTAG00000011952	SULT1E1
Chr6:87100036	6	87100036	6.38922e-76	4.39168e-72	11	141.097	intergenic_variant	.	.
Chr6:87101553	6	87101553	3.00003e-76	2.0838e-72	11	140.841	intergenic_variant	.	.
Chr6:87101561	6	87101561	1.06833e-74	7.0495e-71	9	143.066	intergenic_variant	.	.
Chr6:87101788	6	87101788	1.7932e-76	1.27233e-72	10	141.952	intergenic_variant	.	.
Chr6:87104122	6	87104122	8.40593e-75	5.65996e-71	9	143.887	intergenic_variant	.	.
Chr6:87106044	6	87106044	5.83791e-78	4.28024e-74	11	138.753	intergenic_variant	.	.
Chr6:87107648	6	87107648	2.02094e-77	1.46543e-73	10	138.945	intergenic_variant	.	.
Chr6:87116005	6	87116005	2.28529e-76	1.60423e-72	10	140.313	intergenic_variant	.	.
Chr6:87116056	6	87116056	8.29713e-77	5.95105e-73	9	141.618	intergenic_variant	.	.
Chr6:87123566	6	87123566	6.86364e-123	3.01937e-118	9	170.15	intergenic_variant	.	.
Chr6:87124382	6	87124382	1.66111e-62	3.98583e-59	7	118.443	intergenic_variant	.	.
Chr6:87126211	6	87126211	8.78645e-117	9.05914e-113	10	177.147	intergenic_variant	.	.
Chr6:87126260	6	87126260	8.63851e-63	2.28925e-59	7	118.725	intergenic_variant	.	.
Chr6:87128614	6	87128614	1.29912e-62	3.16326e-59	8	118.865	intergenic_variant	.	.
Chr6:87129501	6	87129501	5.13849e-120	7.88535e-116	10	176.68	intergenic_variant	.	.
Chr6:87129817	6	87129817	4.47599e-122	1.23064e-117	10	181.683	intergenic_variant	.	.
Chr6:87130888	6	87130888	2.31511e-62	5.45479e-59	8	119.376	intergenic_variant	.	.
Chr6:87131241	6	87131241	4.92926e-122	1.30105e-117	11	180.036	intergenic_variant	.	.
Chr6:87133222	6	87133222	7.91472e-63	2.14042e-59	8	119.865	intergenic_variant	.	.
Chr6:87133365	6	87133365	7.91472e-63	2.14042e-59	8	119.865	intergenic_variant	.	.
Chr6:87133424	6	87133424	1.25509e-61	2.67617e-58	7	117.375	intergenic_variant	.	.
Chr6:87133950	6	87133950	7.91472e-63	2.14042e-59	8	119.865	intergenic_variant	.	.
Chr6:87133954	6	87133954	7.91472e-63	2.14042e-59	8	119.865	intergenic_variant	.	.
Chr6:87134005	6	87134005	7.91472e-63	2.14042e-59	8	119.865	intergenic_variant	.	.
Chr6:87134028	6	87134028	7.91472e-63	2.14042e-59	8	119.865	intergenic_variant	.	.
Chr6:87134079	6	87134079	4.31491e-62	9.88627e-59	7	117.855	intergenic_variant	.	.
Chr6:87134098	6	87134098	4.93617e-62	1.12317e-58	7	116.48	intergenic_variant	.	.
Chr6:87134118	6	87134118	1.35522e-61	2.80332e-58	7	118.334	intergenic_variant	.	.
Chr6:87134140	6	87134140	3.22974e-61	6.51738e-58	7	116.184	intergenic_variant	.	.
Chr6:87134160	6	87134160	4.52481e-61	9.04774e-58	7	116.89	intergenic_variant	.	.
Chr6:87134189	6	87134189	1.54584e-61	3.18763e-58	7	117.496	intergenic_variant	.	.
Chr6:87134242	6	87134242	6.76979e-63	2.0032e-59	7	120.011	intergenic_variant	.	.
Chr6:87134284	6	87134284	1.00034e-62	2.51941e-59	7	119.96	intergenic_variant	.	.
Chr6:87134553	6	87134553	7.91472e-63	2.14042e-59	8	119.865	intergenic_variant	.	.
Chr6:87134610	6	87134610	5.14283e-63	1.61598e-59	8	120.179	intergenic_variant	.	.
Chr6:87134626	6	87134626	7.91472e-63	2.14042e-59	8	119.865	intergenic_variant	.	.
Chr6:87134639	6	87134639	7.91472e-63	2.14042e-59	8	119.865	intergenic_variant	.	.
Chr6:87134743	6	87134743	5.14283e-63	1.61598e-59	8	120.179	intergenic_variant	.	.
Chr6:87134761	6	87134761	5.14283e-63	1.61598e-59	8	120.179	intergenic_variant	.	.
Chr6:87134914	6	87134914	5.14283e-63	1.61598e-59	8	120.179	intergenic_variant	.	.
Chr6:87134930	6	87134930	5.14283e-63	1.61598e-59	8	120.179	intergenic_variant	.	.
Chr6:87135005	6	87135005	5.14283e-63	1.61598e-59	8	120.179	intergenic_variant	.	.
Chr6:87135082	6	87135082	1.93957e-61	3.96239e-58	7	117.038	intergenic_variant	.	.
Chr6:87135171	6	87135171	1.25509e-61	2.67617e-58	7	117.375	intergenic_variant	.	.
Chr6:87135192	6	87135192	1.25509e-61	2.67617e-58	7	117.375	intergenic_variant	.	.
Chr6:87135198	6	87135198	1.25509e-61	2.67617e-58	7	117.375	intergenic_variant	.	.
Chr6:87135214	6	87135214	3.5102e-61	7.06175e-58	7	103.894	intergenic_variant	.	.
Chr6:87135219	6	87135219	1.26678e-61	2.67617e-58	7	117.624	intergenic_variant	.	.
Chr6:87135251	6	87135251	8.14638e-63	2.17631e-59	8	120.095	intergenic_variant	.	.
Chr6:87135308	6	87135308	1.30863e-123	8.63517e-119	11	179.337	intergenic_variant	.	.
Chr6:87135365	6	87135365	9.17635e-62	2.02513e-58	8	118.65	intergenic_variant	.	.
Chr6:87135427	6	87135427	1.89837e-63	9.78641e-60	8	121.343	intergenic_variant	.	.
Chr6:87135466	6	87135466	2.01109e-61	4.07068e-58	7	116.912	intergenic_variant	.	.
Chr6:87135476	6	87135476	2.01109e-61	4.07068e-58	7	116.912	intergenic_variant	.	.
Chr6:87135489	6	87135489	2.01109e-61	4.07068e-58	7	116.912	intergenic_variant	.	.
Chr6:87135523	6	87135523	3.66624e-61	7.35323e-58	7	116.422	intergenic_variant	.	.
Chr6:87135614	6	87135614	1.47345e-123	8.83886e-119	10	176.555	intergenic_variant	.	.
Chr6:87135668	6	87135668	1.30479e-61	2.70818e-58	7	118.93	intergenic_variant	.	.
Chr6:87135723	6	87135723	5.37885e-57	9.21896e-54	7	110.382	intergenic_variant	.	.
Chr6:87135764	6	87135764	2e-62	4.73021e-59	7	118.335	intergenic_variant	.	.
Chr6:87135812	6	87135812	1.29342e-61	2.70818e-58	7	117.037	intergenic_variant	.	.
Chr6:87135856	6	87135856	1.25509e-61	2.67617e-58	7	117.375	intergenic_variant	.	.
Chr6:87135940	6	87135940	1.25509e-61	2.67617e-58	7	117.375	intergenic_variant	.	.
Chr6:87135959	6	87135959	1.25509e-61	2.67617e-58	7	117.375	intergenic_variant	.	.
Chr6:87135997	6	87135997	4.84274e-61	9.65421e-58	7	114.813	intergenic_variant	.	.
Chr6:87136059	6	87136059	4.554e-85	3.41479e-81	8	133.16	intergenic_variant	.	.
Chr6:87136073	6	87136073	5.87983e-96	4.91124e-92	10	151.317	intergenic_variant	.	.
Chr6:87136086	6	87136086	8.9441e-69	5.67488e-65	7	114.94	intergenic_variant	.	.
Chr6:87136093	6	87136093	6.86413e-70	4.39746e-66	7	119.897	intergenic_variant	.	.
Chr6:87136142	6	87136142	2.3229e-62	5.45479e-59	7	118.923	intergenic_variant	.	.
Chr6:87136227	6	87136227	8.53928e-55	1.35126e-51	7	107.478	intergenic_variant	.	.
Chr6:87136232	6	87136232	8.53928e-55	1.35126e-51	7	107.478	intergenic_variant	.	.
Chr6:87136289	6	87136289	1.29354e-96	1.0943e-92	8	146.017	intergenic_variant	.	.
Chr6:87136309	6	87136309	2.08336e-55	3.47155e-52	6	106.343	intergenic_variant	.	.
Chr6:87136317	6	87136317	2.13597e-58	3.71885e-55	7	109.847	intergenic_variant	.	.
Chr6:87136350	6	87136350	1.32438e-60	2.60869e-57	7	115.455	intergenic_variant	.	.
Chr6:87136396	6	87136396	2.91389e-62	6.72296e-59	7	119.449	intergenic_variant	.	.
Chr6:87136403	6	87136403	2.91389e-62	6.72296e-59	7	119.449	intergenic_variant	.	.
Chr6:87136446	6	87136446	3.59986e-60	7.0487e-57	7	115.481	intergenic_variant	.	.
Chr6:87136479	6	87136479	7.86816e-59	1.38821e-55	7	114.7	intergenic_variant	.	.
Chr6:87136500	6	87136500	2.13467e-58	3.71885e-55	7	113.153	intergenic_variant	.	.
Chr6:87136505	6	87136505	1.75808e-58	3.07717e-55	7	112.344	intergenic_variant	.	.
Chr6:87136563	6	87136563	1.26942e-61	2.67617e-58	7	116.775	upstream_gene_variant	ENSBTAG00000007695	CSN1S1
Chr6:87136569	6	87136569	1.26942e-61	2.67617e-58	7	116.775	upstream_gene_variant	ENSBTAG00000007695	CSN1S1
Chr6:87136576	6	87136576	1.26942e-61	2.67617e-58	7	116.775	upstream_gene_variant	ENSBTAG00000007695	CSN1S1
Chr6:87136646	6	87136646	1.25509e-61	2.67617e-58	7	117.375	upstream_gene_variant	ENSBTAG00000007695	CSN1S1
Chr6:87136656	6	87136656	1.25509e-61	2.67617e-58	7	117.375	upstream_gene_variant	ENSBTAG00000007695	CSN1S1
Chr6:87136670	6	87136670	1.25509e-61	2.67617e-58	7	117.375	upstream_gene_variant	ENSBTAG00000007695	CSN1S1
Chr6:87136797	6	87136797	5.14283e-63	1.61598e-59	8	120.179	upstream_gene_variant	ENSBTAG00000007695	CSN1S1
Chr6:87136813	6	87136813	5.14283e-63	1.61598e-59	8	120.179	upstream_gene_variant	ENSBTAG00000007695	CSN1S1
Chr6:87136959	6	87136959	5.14283e-63	1.61598e-59	8	120.179	upstream_gene_variant	ENSBTAG00000007695	CSN1S1
Chr6:87136983	6	87136983	5.14283e-63	1.61598e-59	8	120.179	upstream_gene_variant	ENSBTAG00000007695	CSN1S1
Chr6:87137031	6	87137031	9.52391e-124	7.85559e-119	10	178.932	upstream_gene_variant	ENSBTAG00000007695	CSN1S1
Chr6:87137136	6	87137136	5.14283e-63	1.61598e-59	8	120.179	upstream_gene_variant	ENSBTAG00000007695	CSN1S1
Chr6:87137215	6	87137215	5.14283e-63	1.61598e-59	8	120.179	upstream_gene_variant	ENSBTAG00000007695	CSN1S1
Chr6:87137380	6	87137380	2.03977e-60	4.00586e-57	8	120.282	upstream_gene_variant	ENSBTAG00000007695	CSN1S1
Chr6:87137620	6	87137620	5.14283e-63	1.61598e-59	8	120.179	upstream_gene_variant	ENSBTAG00000007695	CSN1S1
Chr6:87137661	6	87137661	5.14283e-63	1.61598e-59	8	120.179	upstream_gene_variant	ENSBTAG00000007695	CSN1S1
Chr6:87137679	6	87137679	7.91472e-63	2.14042e-59	8	119.865	upstream_gene_variant	ENSBTAG00000007695	CSN1S1
Chr6:87137697	6	87137697	1.37799e-124	2.88375e-119	10	180.232	upstream_gene_variant	ENSBTAG00000007695	CSN1S1
Chr6:87137751	6	87137751	1.08123e-123	7.92736e-119	10	179.525	upstream_gene_variant	ENSBTAG00000007695	CSN1S1
Chr6:87137763	6	87137763	7.91472e-63	2.14042e-59	8	119.865	upstream_gene_variant	ENSBTAG00000007695	CSN1S1
Chr6:87137883	6	87137883	7.91472e-63	2.14042e-59	8	119.865	upstream_gene_variant	ENSBTAG00000007695	CSN1S1
Chr6:87137957	6	87137957	5.14283e-63	1.61598e-59	8	120.179	upstream_gene_variant	ENSBTAG00000007695	CSN1S1
Chr6:87138016	6	87138016	5.14283e-63	1.61598e-59	8	120.179	upstream_gene_variant	ENSBTAG00000007695	CSN1S1
Chr6:87138101	6	87138101	9.77054e-63	2.4702e-59	8	119.928	upstream_gene_variant	ENSBTAG00000007695	CSN1S1
Chr6:87138115	6	87138115	9.77054e-63	2.4702e-59	8	119.928	upstream_gene_variant	ENSBTAG00000007695	CSN1S1
Chr6:87138128	6	87138128	5.36389e-63	1.66954e-59	8	120.432	upstream_gene_variant	ENSBTAG00000007695	CSN1S1
Chr6:87138181	6	87138181	6.64382e-63	1.97478e-59	8	120.393	upstream_gene_variant	ENSBTAG00000007695	CSN1S1
Chr6:87138225	6	87138225	6.36731e-63	1.92731e-59	8	120.242	upstream_gene_variant	ENSBTAG00000007695	CSN1S1
Chr6:87138265	6	87138265	6.36731e-63	1.92731e-59	8	120.242	upstream_gene_variant	ENSBTAG00000007695	CSN1S1
Chr6:87138272	6	87138272	6.36731e-63	1.92731e-59	8	120.242	upstream_gene_variant	ENSBTAG00000007695	CSN1S1
Chr6:87138471	6	87138471	5.14283e-63	1.61598e-59	8	120.179	upstream_gene_variant	ENSBTAG00000007695	CSN1S1
Chr6:87138520	6	87138520	7.91472e-63	2.14042e-59	8	119.865	upstream_gene_variant	ENSBTAG00000007695	CSN1S1
Chr6:87138535	6	87138535	7.91472e-63	2.14042e-59	8	119.865	upstream_gene_variant	ENSBTAG00000007695	CSN1S1
Chr6:87138606	6	87138606	5.14283e-63	1.61598e-59	8	120.179	upstream_gene_variant	ENSBTAG00000007695	CSN1S1
Chr6:87138618	6	87138618	5.14283e-63	1.61598e-59	8	120.179	upstream_gene_variant	ENSBTAG00000007695	CSN1S1
Chr6:87138737	6	87138737	1.20687e-62	2.97151e-59	8	119.545	upstream_gene_variant	ENSBTAG00000007695	CSN1S1
Chr6:87138747	6	87138747	6.49624e-63	1.93965e-59	7	120.274	upstream_gene_variant	ENSBTAG00000007695	CSN1S1
Chr6:87138763	6	87138763	6.49624e-63	1.93965e-59	7	120.274	upstream_gene_variant	ENSBTAG00000007695	CSN1S1
Chr6:87138882	6	87138882	1.26685e-62	3.0961e-59	8	119.799	upstream_gene_variant	ENSBTAG00000007695	CSN1S1
Chr6:87138972	6	87138972	1.4724e-81	1.09166e-77	12	124.89	upstream_gene_variant	ENSBTAG00000007695	CSN1S1
Chr6:87139078	6	87139078	6.49624e-63	1.93965e-59	7	120.274	upstream_gene_variant	ENSBTAG00000007695	CSN1S1
Chr6:87139114	6	87139114	5.14283e-63	1.61598e-59	8	120.179	upstream_gene_variant	ENSBTAG00000007695	CSN1S1
Chr6:87139157	6	87139157	1.19416e-62	2.95125e-59	8	119.653	upstream_gene_variant	ENSBTAG00000007695	CSN1S1
Chr6:87139210	6	87139210	5.14283e-63	1.61598e-59	8	120.179	upstream_gene_variant	ENSBTAG00000007695	CSN1S1
Chr6:87139265	6	87139265	5.14283e-63	1.61598e-59	8	120.179	upstream_gene_variant	ENSBTAG00000007695	CSN1S1
Chr6:87139279	6	87139279	5.14283e-63	1.61598e-59	8	120.179	upstream_gene_variant	ENSBTAG00000007695	CSN1S1
Chr6:87139404	6	87139404	9.77054e-63	2.4702e-59	8	119.928	upstream_gene_variant	ENSBTAG00000007695	CSN1S1
Chr6:87139408	6	87139408	9.77054e-63	2.4702e-59	8	119.928	upstream_gene_variant	ENSBTAG00000007695	CSN1S1
Chr6:87139614	6	87139614	5.14283e-63	1.61598e-59	8	120.179	upstream_gene_variant	ENSBTAG00000007695	CSN1S1
Chr6:87139789	6	87139789	5.14283e-63	1.61598e-59	8	120.179	upstream_gene_variant	ENSBTAG00000007695	CSN1S1
Chr6:87139808	6	87139808	5.14283e-63	1.61598e-59	8	120.179	upstream_gene_variant	ENSBTAG00000007695	CSN1S1
Chr6:87139829	6	87139829	5.14283e-63	1.61598e-59	8	120.179	upstream_gene_variant	ENSBTAG00000007695	CSN1S1
Chr6:87139835	6	87139835	5.14283e-63	1.61598e-59	8	120.179	upstream_gene_variant	ENSBTAG00000007695	CSN1S1
Chr6:87139987	6	87139987	5.14283e-63	1.61598e-59	8	120.179	upstream_gene_variant	ENSBTAG00000007695	CSN1S1
Chr6:87140023	6	87140023	5.14283e-63	1.61598e-59	8	120.179	upstream_gene_variant	ENSBTAG00000007695	CSN1S1
Chr6:87140080	6	87140080	9.38837e-63	2.41137e-59	8	120.044	upstream_gene_variant	ENSBTAG00000007695	CSN1S1
Chr6:87140084	6	87140084	9.38837e-63	2.41137e-59	8	120.044	upstream_gene_variant	ENSBTAG00000007695	CSN1S1
Chr6:87140096	6	87140096	1.08065e-62	2.68074e-59	8	120	upstream_gene_variant	ENSBTAG00000007695	CSN1S1
Chr6:87140125	6	87140125	9.38837e-63	2.41137e-59	8	120.044	upstream_gene_variant	ENSBTAG00000007695	CSN1S1
Chr6:87140253	6	87140253	5.14283e-63	1.61598e-59	8	120.179	upstream_gene_variant	ENSBTAG00000007695	CSN1S1
Chr6:87140284	6	87140284	5.14283e-63	1.61598e-59	8	120.179	upstream_gene_variant	ENSBTAG00000007695	CSN1S1
Chr6:87140293	6	87140293	3.50422e-124	3.3033e-119	10	179.852	upstream_gene_variant	ENSBTAG00000007695	CSN1S1
Chr6:87140332	6	87140332	5.14283e-63	1.61598e-59	8	120.179	upstream_gene_variant	ENSBTAG00000007695	CSN1S1
Chr6:87140433	6	87140433	6.36731e-63	1.92731e-59	8	120.242	upstream_gene_variant	ENSBTAG00000007695	CSN1S1
Chr6:87140575	6	87140575	5.14283e-63	1.61598e-59	8	120.179	upstream_gene_variant	ENSBTAG00000007695	CSN1S1
Chr6:87140715	6	87140715	5.14283e-63	1.61598e-59	8	120.179	upstream_gene_variant	ENSBTAG00000007695	CSN1S1
Chr6:87140795	6	87140795	5.14283e-63	1.61598e-59	8	120.179	upstream_gene_variant	ENSBTAG00000007695	CSN1S1
Chr6:87140850	6	87140850	5.14283e-63	1.61598e-59	8	120.179	upstream_gene_variant	ENSBTAG00000007695	CSN1S1
Chr6:87140862	6	87140862	5.14283e-63	1.61598e-59	8	120.179	upstream_gene_variant	ENSBTAG00000007695	CSN1S1
Chr6:87141055	6	87141055	5.14283e-63	1.61598e-59	8	120.179	upstream_gene_variant	ENSBTAG00000007695	CSN1S1
Chr6:87141070	6	87141070	5.14283e-63	1.61598e-59	8	120.179	upstream_gene_variant	ENSBTAG00000007695	CSN1S1
Chr6:87141261	6	87141261	5.14283e-63	1.61598e-59	8	120.179	upstream_gene_variant	ENSBTAG00000007695	CSN1S1
Chr6:87141416	6	87141416	5.14283e-63	1.61598e-59	8	120.179	upstream_gene_variant	ENSBTAG00000007695	CSN1S1
Chr6:87141515	6	87141515	7.91472e-63	2.14042e-59	8	119.865	upstream_gene_variant	ENSBTAG00000007695	CSN1S1
Chr6:87141618	6	87141618	5.14283e-63	1.61598e-59	8	120.179	5_prime_UTR_variant	ENSBTAG00000007695	CSN1S1
Chr6:87141788	6	87141788	7.91472e-63	2.14042e-59	8	119.865	intron_variant	ENSBTAG00000007695	CSN1S1
Chr6:87141921	6	87141921	7.91472e-63	2.14042e-59	8	119.865	intron_variant	ENSBTAG00000007695	CSN1S1
Chr6:87142084	6	87142084	5.14283e-63	1.61598e-59	8	120.179	intron_variant	ENSBTAG00000007695	CSN1S1
Chr6:87142176	6	87142176	5.14283e-63	1.61598e-59	8	120.179	intron_variant	ENSBTAG00000007695	CSN1S1
Chr6:87142371	6	87142371	5.14283e-63	1.61598e-59	8	120.179	intron_variant	ENSBTAG00000007695	CSN1S1
Chr6:87142388	6	87142388	5.14283e-63	1.61598e-59	8	120.179	intron_variant	ENSBTAG00000007695	CSN1S1
Chr6:87142408	6	87142408	5.14283e-63	1.61598e-59	8	120.179	intron_variant	ENSBTAG00000007695	CSN1S1
Chr6:87142448	6	87142448	5.14283e-63	1.61598e-59	8	120.179	intron_variant	ENSBTAG00000007695	CSN1S1
Chr6:87142471	6	87142471	5.14283e-63	1.61598e-59	8	120.179	intron_variant	ENSBTAG00000007695	CSN1S1
Chr6:87142693	6	87142693	5.14283e-63	1.61598e-59	8	120.179	intron_variant	ENSBTAG00000007695	CSN1S1
Chr6:87142825	6	87142825	5.14283e-63	1.61598e-59	8	120.179	intron_variant	ENSBTAG00000007695	CSN1S1
Chr6:87142917	6	87142917	5.14283e-63	1.61598e-59	8	120.179	intron_variant	ENSBTAG00000007695	CSN1S1
Chr6:87142962	6	87142962	7.91472e-63	2.14042e-59	8	119.865	intron_variant	ENSBTAG00000007695	CSN1S1
Chr6:87143033	6	87143033	1.0556e-62	2.62849e-59	8	119.493	5_prime_UTR_variant	ENSBTAG00000007695	CSN1S1
Chr6:87143127	6	87143127	6.87441e-63	2.02507e-59	8	119.807	intron_variant	ENSBTAG00000007695	CSN1S1
Chr6:87143184	6	87143184	1.0556e-62	2.62849e-59	8	119.493	intron_variant	ENSBTAG00000007695	CSN1S1
Chr6:87143307	6	87143307	5.14283e-63	1.61598e-59	8	120.179	intron_variant	ENSBTAG00000007695	CSN1S1
Chr6:87143316	6	87143316	3.50422e-124	3.3033e-119	10	179.852	intron_variant	ENSBTAG00000007695	CSN1S1
Chr6:87143452	6	87143452	7.91472e-63	2.14042e-59	8	119.865	intron_variant	ENSBTAG00000007695	CSN1S1
Chr6:87143505	6	87143505	7.91472e-63	2.14042e-59	8	119.865	intron_variant	ENSBTAG00000007695	CSN1S1
Chr6:87143529	6	87143529	8.08618e-63	2.16901e-59	8	119.752	intron_variant	ENSBTAG00000007695	CSN1S1
Chr6:87143588	6	87143588	8.08618e-63	2.16901e-59	8	119.752	intron_variant	ENSBTAG00000007695	CSN1S1
Chr6:87143809	6	87143809	5.25369e-63	1.64299e-59	8	120.067	intron_variant	ENSBTAG00000007695	CSN1S1
Chr6:87144063	6	87144063	2.12199e-124	2.88375e-119	10	180.656	intron_variant	ENSBTAG00000007695	CSN1S1
Chr6:87144074	6	87144074	2.18511e-124	2.88375e-119	10	180.642	intron_variant	ENSBTAG00000007695	CSN1S1
Chr6:87144079	6	87144079	1.43781e-124	2.88375e-119	10	180.973	intron_variant	ENSBTAG00000007695	CSN1S1
Chr6:87144091	6	87144091	4.41471e-63	1.61598e-59	8	120.495	intron_variant	ENSBTAG00000007695	CSN1S1
Chr6:87144188	6	87144188	3.03076e-63	1.39852e-59	8	120.711	intron_variant	ENSBTAG00000007695	CSN1S1
Chr6:87144271	6	87144271	3.03076e-63	1.39852e-59	8	120.711	intron_variant	ENSBTAG00000007695	CSN1S1
Chr6:87144426	6	87144426	3.03076e-63	1.39852e-59	8	120.711	intron_variant	ENSBTAG00000007695	CSN1S1
Chr6:87144447	6	87144447	3.44716e-63	1.56872e-59	8	120.444	intron_variant	ENSBTAG00000007695	CSN1S1
Chr6:87144524	6	87144524	3.03076e-63	1.39852e-59	8	120.711	intron_variant	ENSBTAG00000007695	CSN1S1
Chr6:87145185	6	87145185	3.03076e-63	1.39852e-59	8	120.711	intron_variant	ENSBTAG00000007695	CSN1S1
Chr6:87145484	6	87145484	3.03076e-63	1.39852e-59	8	120.711	intron_variant	ENSBTAG00000007695	CSN1S1
Chr6:87145508	6	87145508	3.03076e-63	1.39852e-59	8	120.711	intron_variant	ENSBTAG00000007695	CSN1S1
Chr6:87145527	6	87145527	3.03076e-63	1.39852e-59	8	120.711	intron_variant	ENSBTAG00000007695	CSN1S1
Chr6:87145555	6	87145555	3.03076e-63	1.39852e-59	8	120.711	intron_variant	ENSBTAG00000007695	CSN1S1
Chr6:87145648	6	87145648	4.66374e-63	1.61598e-59	8	120.397	intron_variant	ENSBTAG00000007695	CSN1S1
Chr6:87145944	6	87145944	4.66374e-63	1.61598e-59	8	120.397	intron_variant	ENSBTAG00000007695	CSN1S1
Chr6:87146025	6	87146025	3.75874e-63	1.61598e-59	8	120.773	intron_variant	ENSBTAG00000007695	CSN1S1
Chr6:87146200	6	87146200	5.76932e-63	1.77895e-59	8	120.46	intron_variant	ENSBTAG00000007695	CSN1S1
Chr6:87146227	6	87146227	3.75874e-63	1.61598e-59	8	120.773	intron_variant	ENSBTAG00000007695	CSN1S1
Chr6:87146379	6	87146379	2.19684e-63	1.08993e-59	8	120.871	intron_variant	ENSBTAG00000007695	CSN1S1
Chr6:87146647	6	87146647	2.19684e-63	1.08993e-59	8	120.871	intron_variant	ENSBTAG00000007695	CSN1S1
Chr6:87146708	6	87146708	2.19684e-63	1.08993e-59	8	120.871	intron_variant	ENSBTAG00000007695	CSN1S1
Chr6:87147057	6	87147057	3.21482e-88	2.5254e-84	11	139.334	intron_variant	ENSBTAG00000007695	CSN1S1
Chr6:87147209	6	87147209	4.3401e-63	1.61598e-59	8	121.021	intron_variant	ENSBTAG00000007695	CSN1S1
Chr6:87147261	6	87147261	4.3401e-63	1.61598e-59	8	121.021	intron_variant	ENSBTAG00000007695	CSN1S1
Chr6:87147387	6	87147387	1.1434e-122	3.77243e-118	11	179.491	intron_variant	ENSBTAG00000007695	CSN1S1
Chr6:87147424	6	87147424	8.65777e-64	4.57035e-60	8	121.584	intron_variant	ENSBTAG00000007695	CSN1S1
Chr6:87147565	6	87147565	5.41068e-63	1.6762e-59	8	120.08	intron_variant	ENSBTAG00000007695	CSN1S1
Chr6:87147668	6	87147668	1.04956e-63	5.45329e-60	8	121.695	intron_variant	ENSBTAG00000007695	CSN1S1
Chr6:87147811	6	87147811	1.04956e-63	5.45329e-60	8	121.695	intron_variant	ENSBTAG00000007695	CSN1S1
Chr6:87147871	6	87147871	2.01771e-63	1.02416e-59	8	121.142	intron_variant	ENSBTAG00000007695	CSN1S1
Chr6:87147885	6	87147885	2.01771e-63	1.02416e-59	8	121.142	intron_variant	ENSBTAG00000007695	CSN1S1
Chr6:87147931	6	87147931	3.26928e-63	1.49811e-59	8	121.355	intron_variant	ENSBTAG00000007695	CSN1S1
Chr6:87148001	6	87148001	8.74536e-63	2.28997e-59	8	120.377	intron_variant	ENSBTAG00000007695	CSN1S1
Chr6:87148124	6	87148124	8.74536e-63	2.28997e-59	8	120.377	intron_variant	ENSBTAG00000007695	CSN1S1
Chr6:87148228	6	87148228	8.74536e-63	2.28997e-59	8	120.377	intron_variant	ENSBTAG00000007695	CSN1S1
Chr6:87148556	6	87148556	3.70745e-63	1.61598e-59	8	121.196	intron_variant	ENSBTAG00000007695	CSN1S1
Chr6:87148584	6	87148584	5.10172e-63	1.61598e-59	8	120.996	intron_variant	ENSBTAG00000007695	CSN1S1
Chr6:87148747	6	87148747	5.10172e-63	1.61598e-59	8	120.996	intron_variant	ENSBTAG00000007695	CSN1S1
Chr6:87149070	6	87149070	3.60927e-62	8.29833e-59	8	119.811	intron_variant	ENSBTAG00000007695	CSN1S1
Chr6:87149133	6	87149133	1.01958e-62	2.5581e-59	8	120.445	intron_variant	ENSBTAG00000007695	CSN1S1
Chr6:87149851	6	87149851	2.68823e-62	6.26806e-59	8	119.742	intron_variant	ENSBTAG00000007695	CSN1S1
Chr6:87150344	6	87150344	5.06617e-62	1.14879e-58	8	119.497	intron_variant	ENSBTAG00000007695	CSN1S1
Chr6:87150389	6	87150389	9.3917e-63	2.41137e-59	8	120.442	intron_variant	ENSBTAG00000007695	CSN1S1
Chr6:87150456	6	87150456	1.438e-62	3.48854e-59	8	120.13	intron_variant	ENSBTAG00000007695	CSN1S1
Chr6:87150534	6	87150534	9.3917e-63	2.41137e-59	8	120.442	intron_variant	ENSBTAG00000007695	CSN1S1
Chr6:87150722	6	87150722	1.67803e-62	4.0026e-59	8	121.228	intron_variant	ENSBTAG00000007695	CSN1S1
Chr6:87151131	6	87151131	7.83467e-62	1.74068e-58	8	118.768	intron_variant	ENSBTAG00000007695	CSN1S1
Chr6:87151199	6	87151199	1.21568e-58	2.13347e-55	8	115.78	intron_variant	ENSBTAG00000007695	CSN1S1
Chr6:87151236	6	87151236	7.83467e-62	1.74068e-58	8	118.768	intron_variant	ENSBTAG00000007695	CSN1S1
Chr6:87151495	6	87151495	8.80039e-62	1.94867e-58	8	119.134	intron_variant	ENSBTAG00000007695	CSN1S1
Chr6:87151506	6	87151506	5.30985e-59	9.49532e-56	8	116.488	intron_variant	ENSBTAG00000007695	CSN1S1
Chr6:87151527	6	87151527	5.32982e-62	1.20443e-58	8	119.474	intron_variant	ENSBTAG00000007695	CSN1S1
Chr6:87151700	6	87151700	1.25638e-62	3.08192e-59	8	119.955	intron_variant	ENSBTAG00000007695	CSN1S1
Chr6:87151704	6	87151704	7.25396e-62	1.62258e-58	8	119.649	intron_variant	ENSBTAG00000007695	CSN1S1
Chr6:87151780	6	87151780	1.44153e-64	8.0611e-61	7	120.924	intron_variant	ENSBTAG00000007695	CSN1S1
Chr6:87151876	6	87151876	2.36844e-64	1.31332e-60	7	119.468	intron_variant	ENSBTAG00000007695	CSN1S1
Chr6:87152004	6	87152004	4.39875e-64	2.41881e-60	7	118.962	intron_variant	ENSBTAG00000007695	CSN1S1
Chr6:87152163	6	87152163	2.39573e-66	1.38671e-62	7	121.395	intron_variant	ENSBTAG00000007695	CSN1S1
Chr6:87152258	6	87152258	5.62301e-66	3.22644e-62	7	120.434	intron_variant	ENSBTAG00000007695	CSN1S1
Chr6:87152320	6	87152320	8.79143e-66	5.00098e-62	7	120.118	intron_variant	ENSBTAG00000007695	CSN1S1
Chr6:87152339	6	87152339	1.978e-67	1.19744e-63	7	118.187	intron_variant	ENSBTAG00000007695	CSN1S1
Chr6:87152431	6	87152431	4.81227e-64	2.62433e-60	7	118.877	intron_variant	ENSBTAG00000007695	CSN1S1
Chr6:87152935	6	87152935	6.39885e-64	3.43282e-60	6	116.883	intron_variant	ENSBTAG00000007695	CSN1S1
Chr6:87153013	6	87153013	2.40257e-63	1.18311e-59	6	116.669	intron_variant	ENSBTAG00000007695	CSN1S1
Chr6:87153062	6	87153062	4.08944e-63	1.61598e-59	6	116.59	intron_variant	ENSBTAG00000007695	CSN1S1
Chr6:87153079	6	87153079	2.56184e-62	5.99454e-59	6	115.152	intron_variant	ENSBTAG00000007695	CSN1S1
Chr6:87153121	6	87153121	1.44501e-62	3.49272e-59	6	114.636	intron_variant	ENSBTAG00000007695	CSN1S1
Chr6:87153159	6	87153159	4.71892e-62	1.07745e-58	6	114.476	intron_variant	ENSBTAG00000007695	CSN1S1
Chr6:87153322	6	87153322	5.63358e-61	1.11633e-57	6	111.274	intron_variant	ENSBTAG00000007695	CSN1S1
Chr6:87153346	6	87153346	5.63358e-61	1.11633e-57	6	111.274	intron_variant	ENSBTAG00000007695	CSN1S1
Chr6:87153485	6	87153485	1.30512e-61	2.70818e-58	6	114.318	intron_variant	ENSBTAG00000007695	CSN1S1
Chr6:87153494	6	87153494	1.30512e-61	2.70818e-58	6	114.318	intron_variant	ENSBTAG00000007695	CSN1S1
Chr6:87153666	6	87153666	1.30512e-61	2.70818e-58	6	114.318	intron_variant	ENSBTAG00000007695	CSN1S1
Chr6:87153704	6	87153704	8.14437e-61	1.60903e-57	6	112.85	intron_variant	ENSBTAG00000007695	CSN1S1
Chr6:87153836	6	87153836	1.57949e-61	3.24687e-58	6	114.404	intron_variant	ENSBTAG00000007695	CSN1S1
Chr6:87154097	6	87154097	1.59498e-61	3.26853e-58	6	114.079	intron_variant	ENSBTAG00000007695	CSN1S1
Chr6:87154239	6	87154239	8.56502e-121	1.41293e-116	12	174.088	intron_variant	ENSBTAG00000007695	CSN1S1
Chr6:87154296	6	87154296	8.46077e-63	2.25119e-59	6	116.14	intron_variant	ENSBTAG00000007695	CSN1S1
Chr6:87154324	6	87154324	1.57444e-62	3.79165e-59	6	115.903	intron_variant	ENSBTAG00000007695	CSN1S1
Chr6:87154388	6	87154388	1.78334e-62	4.23295e-59	6	115.574	intron_variant	ENSBTAG00000007695	CSN1S1
Chr6:87154485	6	87154485	1.68023e-62	4.0026e-59	6	115.696	intron_variant	ENSBTAG00000007695	CSN1S1
Chr6:87154563	6	87154563	2.75307e-62	6.39665e-59	6	115.29	intron_variant	ENSBTAG00000007695	CSN1S1
Chr6:87154594	6	87154594	8.80076e-94	7.25912e-90	9	243.795	intron_variant	ENSBTAG00000007695	CSN1S1
Chr6:87154796	6	87154796	6.3085e-62	1.4159e-58	6	114.757	intron_variant	ENSBTAG00000007695	CSN1S1
Chr6:87154836	6	87154836	6.3085e-62	1.4159e-58	6	114.757	intron_variant	ENSBTAG00000007695	CSN1S1
Chr6:87155005	6	87155005	2.13098e-111	1.92624e-107	10	162.089	intron_variant	ENSBTAG00000007695	CSN1S1
Chr6:87155174	6	87155174	1.77972e-117	1.99046e-113	11	170.544	intron_variant	ENSBTAG00000007695	CSN1S1
Chr6:87155402	6	87155402	2.68203e-120	4.21374e-116	12	173.659	intron_variant	ENSBTAG00000007695	CSN1S1
Chr6:87155477	6	87155477	6.71154e-120	9.84154e-116	12	172.843	intron_variant	ENSBTAG00000007695	CSN1S1
Chr6:87155839	6	87155839	6.71154e-120	9.84154e-116	12	172.843	intron_variant	ENSBTAG00000007695	CSN1S1
Chr6:87155851	6	87155851	7.83869e-120	1.12445e-115	12	172.536	intron_variant	ENSBTAG00000007695	CSN1S1
Chr6:87155959	6	87155959	6.20742e-121	1.10704e-116	12	173.989	intron_variant	ENSBTAG00000007695	CSN1S1
Chr6:87156153	6	87156153	4.44553e-121	8.38126e-117	12	174.406	intron_variant	ENSBTAG00000007695	CSN1S1
Chr6:87156415	6	87156415	4.91295e-121	9.0052e-117	12	174.033	intron_variant	ENSBTAG00000007695	CSN1S1
Chr6:87156714	6	87156714	1.44937e-121	2.9887e-117	11	174.989	intron_variant	ENSBTAG00000007695	CSN1S1
Chr6:87156796	6	87156796	1.44937e-121	2.9887e-117	11	174.989	intron_variant	ENSBTAG00000007695	CSN1S1
Chr6:87156836	6	87156836	1.03128e-121	2.34656e-117	11	175.157	intron_variant	ENSBTAG00000007695	CSN1S1
Chr6:87156937	6	87156937	2.35568e-120	3.79128e-116	11	174.151	intron_variant	ENSBTAG00000007695	CSN1S1
Chr6:87157052	6	87157052	3.17943e-117	3.49664e-113	11	171.077	intron_variant	ENSBTAG00000007695	CSN1S1
Chr6:87157057	6	87157057	5.25935e-110	4.68979e-106	10	160.883	intron_variant	ENSBTAG00000007695	CSN1S1
Chr6:87157101	6	87157101	4.3161e-118	4.9104e-114	11	171.595	intron_variant	ENSBTAG00000007695	CSN1S1
Chr6:87157262	6	87157262	1.07977e-116	1.09615e-112	11	170.848	missense_variant	ENSBTAG00000007695	CSN1S1
Chr6:87157630	6	87157630	1.03128e-121	2.34656e-117	11	175.157	intron_variant	ENSBTAG00000007695	CSN1S1
Chr6:87157677	6	87157677	7.46842e-121	1.26362e-116	11	174.004	intron_variant	ENSBTAG00000007695	CSN1S1
Chr6:87157820	6	87157820	1.56167e-118	1.87361e-114	11	170.46	intron_variant	ENSBTAG00000007695	CSN1S1
Chr6:87157842	6	87157842	1.52093e-122	4.68156e-118	12	175.419	intron_variant	ENSBTAG00000007695	CSN1S1
Chr6:87157909	6	87157909	1.56085e-122	4.68156e-118	12	175.242	3_prime_UTR_variant	ENSBTAG00000007695	CSN1S1
Chr6:87158040	6	87158040	8.00395e-122	1.95611e-117	12	174.596	intron_variant	ENSBTAG00000007695	CSN1S1
Chr6:87158264	6	87158264	2.67905e-122	7.6861e-118	12	175.905	intron_variant	ENSBTAG00000007695	CSN1S1
Chr6:87158366	6	87158366	3.58271e-123	1.97008e-118	12	176.967	intron_variant	ENSBTAG00000007695	CSN1S1
Chr6:87158376	6	87158376	6.50116e-123	3.01937e-118	12	176.647	intron_variant	ENSBTAG00000007695	CSN1S1
Chr6:87158394	6	87158394	4.19723e-123	2.13046e-118	11	176.653	intron_variant	ENSBTAG00000007695	CSN1S1
Chr6:87158564	6	87158564	1.05657e-122	3.66943e-118	11	175.808	intron_variant	ENSBTAG00000007695	CSN1S1
Chr6:87159155	6	87159155	1.05657e-122	3.66943e-118	11	175.808	downstream_gene_variant	ENSBTAG00000007695	CSN1S1
Chr6:87159271	6	87159271	1.05657e-122	3.66943e-118	11	175.808	downstream_gene_variant	ENSBTAG00000007695	CSN1S1
Chr6:87159324	6	87159324	1.05657e-122	3.66943e-118	11	175.808	downstream_gene_variant	ENSBTAG00000007695	CSN1S1
Chr6:87159569	6	87159569	1.11883e-105	9.588e-102	10	155.228	downstream_gene_variant	ENSBTAG00000007695	CSN1S1
Chr6:87159726	6	87159726	7.38614e-121	1.26362e-116	12	169.501	downstream_gene_variant	ENSBTAG00000007695	CSN1S1
Chr6:87159756	6	87159756	1.43215e-121	2.9887e-117	12	170.927	downstream_gene_variant	ENSBTAG00000007695	CSN1S1
Chr6:87159777	6	87159777	4.87528e-59	8.8623e-56	7	107.036	downstream_gene_variant	ENSBTAG00000007695	CSN1S1
Chr6:87159786	6	87159786	4.87528e-59	8.8623e-56	7	107.036	downstream_gene_variant	ENSBTAG00000007695	CSN1S1
Chr6:87159816	6	87159816	7.5747e-59	1.34002e-55	7	106.93	downstream_gene_variant	ENSBTAG00000007695	CSN1S1
Chr6:87159877	6	87159877	7.5747e-59	1.34002e-55	7	106.93	downstream_gene_variant	ENSBTAG00000007695	CSN1S1
Chr6:87159990	6	87159990	5.01115e-59	8.98552e-56	7	107.224	downstream_gene_variant	ENSBTAG00000007695	CSN1S1
Chr6:87160102	6	87160102	4.87528e-59	8.8623e-56	7	107.036	downstream_gene_variant	ENSBTAG00000007695	CSN1S1
Chr6:87160153	6	87160153	1.0642e-58	1.87259e-55	7	106.137	downstream_gene_variant	ENSBTAG00000007695	CSN1S1
Chr6:87162437	6	87162437	9.73891e-58	1.6779e-54	7	103.837	downstream_gene_variant	ENSBTAG00000007695	CSN1S1
Chr6:87162676	6	87162676	8.08521e-55	1.33378e-51	7	90.7692	downstream_gene_variant	ENSBTAG00000007695	CSN1S1
Chr6:87162713	6	87162713	2.42491e-59	4.6924e-56	7	107.495	downstream_gene_variant	ENSBTAG00000007695	CSN1S1
Chr6:87162786	6	87162786	2.89458e-59	5.41083e-56	7	107.009	downstream_gene_variant	ENSBTAG00000007695	CSN1S1
Chr6:87162792	6	87162792	3.49172e-59	6.4903e-56	7	108.377	downstream_gene_variant	ENSBTAG00000007695	CSN1S1
Chr6:87162839	6	87162839	2.89458e-59	5.41083e-56	7	107.009	downstream_gene_variant	ENSBTAG00000007695	CSN1S1
Chr6:87163071	6	87163071	1.44806e-59	2.81865e-56	7	107.532	downstream_gene_variant	ENSBTAG00000007695	CSN1S1
Chr6:87163174	6	87163174	4.81093e-59	8.81821e-56	7	107.14	downstream_gene_variant	ENSBTAG00000007695	CSN1S1
Chr6:87163282	6	87163282	4.95853e-59	8.91539e-56	7	107.01	downstream_gene_variant	ENSBTAG00000007695	CSN1S1
Chr6:87163740	6	87163740	4.95853e-59	8.91539e-56	7	107.01	downstream_gene_variant	ENSBTAG00000007695	CSN1S1
Chr6:87163843	6	87163843	4.95853e-59	8.91539e-56	7	107.01	downstream_gene_variant	ENSBTAG00000007695	CSN1S1
Chr6:87164019	6	87164019	7.14274e-42	5.79733e-39	12	140.903	downstream_gene_variant	ENSBTAG00000007695	CSN1S1
Chr6:87164382	6	87164382	7.50944e-59	1.33563e-55	7	106.716	intergenic_variant	.	.
Chr6:87164424	6	87164424	7.50944e-59	1.33563e-55	7	106.716	intergenic_variant	.	.
Chr6:87164448	6	87164448	8.20903e-119	1.08337e-114	11	168.561	intergenic_variant	.	.
Chr6:87164617	6	87164617	4.95853e-59	8.91539e-56	7	107.01	intergenic_variant	.	.
Chr6:87164818	6	87164818	3.40157e-59	6.34058e-56	7	107.433	intergenic_variant	.	.
Chr6:87164969	6	87164969	2.83604e-59	5.33162e-56	7	107.285	intergenic_variant	.	.
Chr6:87165101	6	87165101	2.78346e-59	5.24771e-56	7	107.369	intergenic_variant	.	.
Chr6:87165111	6	87165111	2.78346e-59	5.24771e-56	7	107.369	intergenic_variant	.	.
Chr6:87165510	6	87165510	2.78346e-59	5.24771e-56	7	107.369	intergenic_variant	.	.
Chr6:87165549	6	87165549	2.78346e-59	5.24771e-56	7	107.369	intergenic_variant	.	.
Chr6:87165562	6	87165562	2.78346e-59	5.24771e-56	7	107.369	intergenic_variant	.	.
Chr6:87165603	6	87165603	2.53832e-59	4.89749e-56	7	106.944	intergenic_variant	.	.
Chr6:87165808	6	87165808	4.21922e-59	7.75516e-56	7	107.073	intergenic_variant	.	.
Chr6:87165958	6	87165958	4.21922e-59	7.75516e-56	7	107.073	intergenic_variant	.	.
Chr6:87166378	6	87166378	2.78346e-59	5.24771e-56	7	107.369	intergenic_variant	.	.
Chr6:87166440	6	87166440	4.21922e-59	7.75516e-56	7	107.073	intergenic_variant	.	.
Chr6:87166606	6	87166606	2.78346e-59	5.24771e-56	7	107.369	intergenic_variant	.	.
Chr6:87166663	6	87166663	2.78346e-59	5.24771e-56	7	107.369	intergenic_variant	.	.
Chr6:87166861	6	87166861	4.21922e-59	7.75516e-56	7	107.073	intergenic_variant	.	.
Chr6:87167317	6	87167317	3.27813e-58	5.6924e-55	7	106.457	intergenic_variant	.	.
Chr6:87167953	6	87167953	3.22386e-49	4.47854e-46	10	147.229	intergenic_variant	.	.
Chr6:87167965	6	87167965	3.07583e-49	4.28191e-46	10	147.321	intergenic_variant	.	.
Chr6:87167999	6	87167999	3.06615e-49	4.27746e-46	10	147.443	intergenic_variant	.	.
Chr6:87168181	6	87168181	2.12055e-56	3.60637e-53	14	149.886	intergenic_variant	.	.
Chr6:87168301	6	87168301	2.86058e-49	4.00763e-46	10	147.529	intergenic_variant	.	.
Chr6:87168419	6	87168419	5.81178e-57	9.93517e-54	12	150.902	intergenic_variant	.	.
Chr6:87168450	6	87168450	6.87684e-42	5.58839e-39	12	142.969	intergenic_variant	.	.
Chr6:87168987	6	87168987	9.08564e-55	1.43428e-51	13	148.199	intergenic_variant	.	.
Chr6:87169177	6	87169177	9.92213e-55	1.56259e-51	13	148.211	intergenic_variant	.	.
Chr6:87169327	6	87169327	8.38935e-55	1.33393e-51	13	148.334	intergenic_variant	.	.
Chr6:87169363	6	87169363	8.38935e-55	1.33393e-51	13	148.334	intergenic_variant	.	.
Chr6:87169673	6	87169673	7.93465e-49	1.09079e-45	10	148.302	intergenic_variant	.	.
Chr6:87169939	6	87169939	8.38935e-55	1.33393e-51	13	148.334	intergenic_variant	.	.
Chr6:87169958	6	87169958	7.93465e-49	1.09079e-45	10	148.302	intergenic_variant	.	.
Chr6:87169967	6	87169967	8.38935e-55	1.33393e-51	13	148.334	intergenic_variant	.	.
Chr6:87170178	6	87170178	8.38935e-55	1.33393e-51	13	148.334	intergenic_variant	.	.
Chr6:87170366	6	87170366	1.81484e-54	2.80455e-51	13	147.119	intergenic_variant	.	.
Chr6:87170483	6	87170483	1.81484e-54	2.80455e-51	13	147.119	intergenic_variant	.	.
Chr6:87170612	6	87170612	1.81484e-54	2.80455e-51	13	147.119	intergenic_variant	.	.
Chr6:87170659	6	87170659	1.81484e-54	2.80455e-51	13	147.119	intergenic_variant	.	.
Chr6:87170711	6	87170711	2.151e-54	3.30855e-51	13	146.996	intergenic_variant	.	.
Chr6:87170754	6	87170754	2.151e-54	3.30855e-51	13	146.996	intergenic_variant	.	.
Chr6:87171084	6	87171084	8.28231e-55	1.33393e-51	13	148.35	intergenic_variant	.	.
Chr6:87171233	6	87171233	7.15827e-55	1.18383e-51	13	148.662	intergenic_variant	.	.
Chr6:87171308	6	87171308	1.14592e-36	5.5153e-34	11	126.44	intergenic_variant	.	.
Chr6:87171343	6	87171343	8.38935e-55	1.33393e-51	13	148.334	intergenic_variant	.	.
Chr6:87171613	6	87171613	8.38935e-55	1.33393e-51	13	148.334	intergenic_variant	.	.
Chr6:87171667	6	87171667	8.38935e-55	1.33393e-51	13	148.334	intergenic_variant	.	.
Chr6:87171748	6	87171748	8.38935e-55	1.33393e-51	13	148.334	intergenic_variant	.	.
Chr6:87171860	6	87171860	1.11649e-54	1.74168e-51	13	148.096	intergenic_variant	.	.
Chr6:87171872	6	87171872	1.11649e-54	1.74168e-51	13	148.096	intergenic_variant	.	.
Chr6:87172107	6	87172107	7.15827e-55	1.18383e-51	13	148.662	intergenic_variant	.	.
Chr6:87172132	6	87172132	1.50021e-37	8.79159e-35	11	126.029	intergenic_variant	.	.
Chr6:87172177	6	87172177	8.38935e-55	1.33393e-51	13	148.334	intergenic_variant	.	.
Chr6:87172276	6	87172276	8.38935e-55	1.33393e-51	13	148.334	intergenic_variant	.	.
Chr6:87172312	6	87172312	8.38935e-55	1.33393e-51	13	148.334	intergenic_variant	.	.
Chr6:87172325	6	87172325	8.38935e-55	1.33393e-51	13	148.334	intergenic_variant	.	.
Chr6:87172459	6	87172459	1.02674e-54	1.60927e-51	13	148.101	intergenic_variant	.	.
Chr6:87172683	6	87172683	1.02674e-54	1.60927e-51	13	148.101	intergenic_variant	.	.
Chr6:87172971	6	87172971	2.14458e-37	1.22204e-34	12	124.193	intergenic_variant	.	.
Chr6:87174212	6	87174212	6.34638e-49	8.76096e-46	10	148.109	intergenic_variant	.	.
Chr6:87175373	6	87175373	1.86872e-124	2.88375e-119	10	165.44	downstream_gene_variant	ENSBTAG00000002632	.
Chr6:87175551	6	87175551	1.1438e-108	1.00634e-104	11	161.227	downstream_gene_variant	ENSBTAG00000002632	.
Chr6:87175832	6	87175832	6.30642e-49	8.72405e-46	10	148.54	downstream_gene_variant	ENSBTAG00000002632	.
Chr6:87176286	6	87176286	8.38935e-55	1.33393e-51	13	148.334	downstream_gene_variant	ENSBTAG00000002632	.
Chr6:87176543	6	87176543	4.25023e-54	6.52226e-51	13	146.755	downstream_gene_variant	ENSBTAG00000002632	.
Chr6:87180474	6	87180474	9.34608e-53	1.39528e-49	13	145.451	intron_variant	ENSBTAG00000002632	.
Chr6:87180731	6	87180731	1.78061e-48	2.43767e-45	9	147.973	intron_variant	ENSBTAG00000002632	.
Chr6:87181619	6	87181619	2.06962e-52	3.08276e-49	10	152.595	missense_variant	ENSBTAG00000002632	.
Chr6:87182857	6	87182857	2.95622e-52	4.3836e-49	10	152.241	intron_variant	ENSBTAG00000002632	.
Chr6:87183113	6	87183113	8.87452e-58	1.53297e-54	13	151.141	intron_variant	ENSBTAG00000002632	.
Chr6:87183612	6	87183612	4.52049e-50	6.47051e-47	11	145.599	intron_variant	ENSBTAG00000002632	.
Chr6:87184171	6	87184171	2.75381e-55	4.57717e-52	13	144.686	intron_variant	ENSBTAG00000002632	.
Chr6:87184548	6	87184548	9.14091e-51	1.34039e-47	11	146.067	intron_variant	ENSBTAG00000002632	.
Chr6:87185281	6	87185281	1.65521e-50	2.42176e-47	11	145.212	intron_variant	ENSBTAG00000002632	.
Chr6:87186551	6	87186551	8.67049e-40	5.57635e-37	11	133.914	intron_variant	ENSBTAG00000002632	.
Chr6:87187027	6	87187027	8.14184e-40	5.24658e-37	11	134.305	intron_variant	ENSBTAG00000002632	.
Chr6:87187426	6	87187426	2.94369e-38	1.79522e-35	11	131.779	intron_variant	ENSBTAG00000002632	.
Chr6:87188128	6	87188128	5.29165e-39	3.34781e-36	11	133.118	upstream_gene_variant	ENSBTAG00000048250	HSTN
Chr6:87188371	6	87188371	3.5758e-115	3.32329e-111	10	165.881	upstream_gene_variant	ENSBTAG00000048250	HSTN
Chr6:87190612	6	87190612	5.85038e-54	8.89503e-51	12	137.413	intron_variant	ENSBTAG00000048250	HSTN
Chr6:87191004	6	87191004	2.50249e-38	1.53324e-35	11	130.164	intron_variant	ENSBTAG00000048250	HSTN
Chr6:87191041	6	87191041	2.85914e-38	1.74527e-35	11	129.396	intron_variant	ENSBTAG00000048250	HSTN
Chr6:87191138	6	87191138	2.62232e-115	2.47196e-111	10	166.49	intron_variant	ENSBTAG00000048250	HSTN
Chr6:87191866	6	87191866	1.02911e-51	1.52258e-48	13	137.291	intron_variant	ENSBTAG00000048250	HSTN
Chr6:87192420	6	87192420	5.22401e-115	4.78768e-111	11	165.095	intron_variant	ENSBTAG00000048250	HSTN
Chr6:87193596	6	87193596	2.11884e-38	1.30181e-35	11	130.056	intron_variant	ENSBTAG00000048250	HSTN
Chr6:87193924	6	87193924	2.11884e-38	1.30181e-35	11	130.056	intron_variant	ENSBTAG00000048250	HSTN
Chr6:87194127	6	87194127	2.11884e-38	1.30181e-35	11	130.056	intron_variant	ENSBTAG00000048250	HSTN
Chr6:87194411	6	87194411	2.11884e-38	1.30181e-35	11	130.056	intron_variant	ENSBTAG00000048250	HSTN
Chr6:87194587	6	87194587	3.0822e-38	1.87622e-35	11	130.575	intron_variant	ENSBTAG00000048250	HSTN
Chr6:87194664	6	87194664	3.0822e-38	1.87622e-35	11	130.575	intron_variant	ENSBTAG00000048250	HSTN
Chr6:87194843	6	87194843	3.22893e-38	1.96193e-35	11	130.467	intron_variant	ENSBTAG00000048250	HSTN
Chr6:87194876	6	87194876	6.65873e-38	3.97994e-35	11	129.733	intron_variant	ENSBTAG00000048250	HSTN
Chr6:87194908	6	87194908	7.33206e-38	4.37446e-35	11	129.414	intron_variant	ENSBTAG00000048250	HSTN
Chr6:87194976	6	87194976	6.65873e-38	3.97994e-35	11	129.733	intron_variant	ENSBTAG00000048250	HSTN
Chr6:87195056	6	87195056	6.65873e-38	3.97994e-35	11	129.733	intron_variant	ENSBTAG00000048250	HSTN
Chr6:87195510	6	87195510	1.40058e-36	6.69701e-34	11	127.283	intron_variant	ENSBTAG00000048250	HSTN
Chr6:87195655	6	87195655	1.40058e-36	6.69701e-34	11	127.283	intron_variant	ENSBTAG00000048250	HSTN
Chr6:87195846	6	87195846	1.2212e-36	5.86906e-34	11	127.952	intron_variant	ENSBTAG00000048250	HSTN
Chr6:87196010	6	87196010	7.29777e-38	4.35794e-35	12	130.054	intron_variant	ENSBTAG00000048250	HSTN
Chr6:87196036	6	87196036	5.63467e-37	2.85131e-34	12	127.812	intron_variant	ENSBTAG00000048250	HSTN
Chr6:87196139	6	87196139	5.91312e-37	2.96493e-34	12	128.746	intron_variant	ENSBTAG00000048250	HSTN
Chr6:87196158	6	87196158	5.91312e-37	2.96493e-34	12	128.746	intron_variant	ENSBTAG00000048250	HSTN
Chr6:87196223	6	87196223	9.87943e-36	4.22493e-33	13	130.886	intron_variant	ENSBTAG00000048250	HSTN
Chr6:87196238	6	87196238	1.57853e-37	9.17719e-35	12	129.823	intron_variant	ENSBTAG00000048250	HSTN
Chr6:87196493	6	87196493	2.43403e-37	1.36924e-34	12	129.29	intron_variant	ENSBTAG00000048250	HSTN
Chr6:87196757	6	87196757	1.58569e-37	9.20261e-35	12	130.295	intron_variant	ENSBTAG00000048250	HSTN
Chr6:87196844	6	87196844	1.58569e-37	9.20261e-35	12	130.295	intron_variant	ENSBTAG00000048250	HSTN
Chr6:87196959	6	87196959	1.90517e-37	1.09413e-34	12	130.778	intron_variant	ENSBTAG00000048250	HSTN
Chr6:87196980	6	87196980	1.90517e-37	1.09413e-34	12	130.778	intron_variant	ENSBTAG00000048250	HSTN
Chr6:87199186	6	87199186	1.90517e-37	1.09413e-34	12	130.778	intron_variant	ENSBTAG00000048250	HSTN
Chr6:87199211	6	87199211	1.90517e-37	1.09413e-34	12	130.778	intron_variant	ENSBTAG00000048250	HSTN
Chr6:87199216	6	87199216	1.51588e-37	8.85845e-35	12	130.928	intron_variant	ENSBTAG00000048250	HSTN
Chr6:87199257	6	87199257	1.51588e-37	8.85845e-35	12	130.928	intron_variant	ENSBTAG00000048250	HSTN
Chr6:87199295	6	87199295	1.51588e-37	8.85845e-35	12	130.928	intron_variant	ENSBTAG00000048250	HSTN
Chr6:87199343	6	87199343	3.27289e-37	1.79225e-34	11	130.317	intron_variant	ENSBTAG00000048250	HSTN
Chr6:87199405	6	87199405	3.27289e-37	1.79225e-34	11	130.317	intron_variant	ENSBTAG00000048250	HSTN
Chr6:87199420	6	87199420	3.27289e-37	1.79225e-34	11	130.317	intron_variant	ENSBTAG00000048250	HSTN
Chr6:87199499	6	87199499	4.74223e-37	2.47957e-34	12	129.584	intron_variant	ENSBTAG00000048250	HSTN
Chr6:87199556	6	87199556	4.74223e-37	2.47957e-34	12	129.584	intron_variant	ENSBTAG00000048250	HSTN
Chr6:87199563	6	87199563	4.74223e-37	2.47957e-34	12	129.584	intron_variant	ENSBTAG00000048250	HSTN
Chr6:87199587	6	87199587	4.74223e-37	2.47957e-34	12	129.584	intron_variant	ENSBTAG00000048250	HSTN
Chr6:87199604	6	87199604	4.74223e-37	2.47957e-34	12	129.584	intron_variant	ENSBTAG00000048250	HSTN
Chr6:87199646	6	87199646	4.74223e-37	2.47957e-34	12	129.584	intron_variant	ENSBTAG00000048250	HSTN
Chr6:87199677	6	87199677	2.82389e-37	1.56718e-34	11	130.304	intron_variant	ENSBTAG00000048250	HSTN
Chr6:87199721	6	87199721	4.09726e-37	2.21065e-34	11	130.647	intron_variant	ENSBTAG00000048250	HSTN
Chr6:87199843	6	87199843	9.59735e-38	5.71049e-35	11	131.428	splice_acceptor_variant	ENSBTAG00000048250	HSTN
Chr6:87199987	6	87199987	4.04586e-38	2.44479e-35	11	131.956	intron_variant	ENSBTAG00000048250	HSTN
Chr6:87199996	6	87199996	2.1824e-38	1.33961e-35	11	133.033	intron_variant	ENSBTAG00000048250	HSTN
Chr6:87200158	6	87200158	4.04586e-38	2.44479e-35	11	131.956	intron_variant	ENSBTAG00000048250	HSTN
Chr6:87200258	6	87200258	3.10858e-38	1.89054e-35	11	132.324	intron_variant	ENSBTAG00000048250	HSTN
Chr6:87200296	6	87200296	1.2738e-37	7.52492e-35	11	130.909	intron_variant	ENSBTAG00000048250	HSTN
Chr6:87200630	6	87200630	9.33492e-42	7.558e-39	11	139.78	intron_variant	ENSBTAG00000048250	HSTN
Chr6:87200695	6	87200695	9.33492e-42	7.558e-39	11	139.78	intron_variant	ENSBTAG00000048250	HSTN
Chr6:87200849	6	87200849	4.15346e-42	3.37942e-39	12	142.846	intron_variant	ENSBTAG00000048250	HSTN
Chr6:87200920	6	87200920	4.15346e-42	3.37942e-39	12	142.846	intron_variant	ENSBTAG00000048250	HSTN
Chr6:87200927	6	87200927	4.15346e-42	3.37942e-39	12	142.846	intron_variant	ENSBTAG00000048250	HSTN
Chr6:87200978	6	87200978	2.82507e-42	2.31572e-39	11	143.735	intron_variant	ENSBTAG00000048250	HSTN
Chr6:87201511	6	87201511	2.61488e-42	2.1461e-39	12	143.348	intron_variant	ENSBTAG00000048250	HSTN
Chr6:87201535	6	87201535	2.61488e-42	2.1461e-39	12	143.348	intron_variant	ENSBTAG00000048250	HSTN
Chr6:87201582	6	87201582	1.72016e-42	1.43498e-39	11	144.427	intron_variant	ENSBTAG00000048250	HSTN
Chr6:87201714	6	87201714	1.02418e-42	8.72021e-40	12	142.486	intron_variant	ENSBTAG00000048250	HSTN
Chr6:87201802	6	87201802	1.02418e-42	8.72021e-40	12	142.486	intron_variant	ENSBTAG00000048250	HSTN
Chr6:87201977	6	87201977	7.6913e-45	6.85838e-42	12	145.331	intron_variant	ENSBTAG00000048250	HSTN
Chr6:87202025	6	87202025	2.32068e-46	2.49822e-43	12	150.209	intron_variant	ENSBTAG00000048250	HSTN
Chr6:87202058	6	87202058	1.78404e-46	1.92987e-43	12	151.037	intron_variant	ENSBTAG00000048250	HSTN
Chr6:87202085	6	87202085	1.78404e-46	1.92987e-43	12	151.037	intron_variant	ENSBTAG00000048250	HSTN
Chr6:87202121	6	87202121	1.78404e-46	1.92987e-43	12	151.037	intron_variant	ENSBTAG00000048250	HSTN
Chr6:87202136	6	87202136	1.78404e-46	1.92987e-43	12	151.037	intron_variant	ENSBTAG00000048250	HSTN
Chr6:87202158	6	87202158	1.51746e-46	1.6578e-43	12	150.715	intron_variant	ENSBTAG00000048250	HSTN
Chr6:87202193	6	87202193	1.26922e-46	1.38891e-43	12	150.761	intron_variant	ENSBTAG00000048250	HSTN
Chr6:87202249	6	87202249	9.75084e-47	1.07237e-43	12	151.589	intron_variant	ENSBTAG00000048250	HSTN
Chr6:87202257	6	87202257	9.75084e-47	1.07237e-43	12	151.589	intron_variant	ENSBTAG00000048250	HSTN
Chr6:87202280	6	87202280	9.75084e-47	1.07237e-43	12	151.589	intron_variant	ENSBTAG00000048250	HSTN
Chr6:87202323	6	87202323	9.75084e-47	1.07237e-43	12	151.589	intron_variant	ENSBTAG00000048250	HSTN
Chr6:87202337	6	87202337	9.75084e-47	1.07237e-43	12	151.589	intron_variant	ENSBTAG00000048250	HSTN
Chr6:87202352	6	87202352	1.70585e-37	9.88258e-35	9	137.289	intron_variant	ENSBTAG00000048250	HSTN
Chr6:87202370	6	87202370	9.75084e-47	1.07237e-43	12	151.589	intron_variant	ENSBTAG00000048250	HSTN
Chr6:87202437	6	87202437	1.01504e-46	1.11446e-43	12	150.977	intron_variant	ENSBTAG00000048250	HSTN
Chr6:87202566	6	87202566	2.67387e-46	2.84121e-43	12	149.709	3_prime_UTR_variant	ENSBTAG00000048250	HSTN
Chr6:87202599	6	87202599	2.67387e-46	2.84121e-43	12	149.709	splice_region_variant	ENSBTAG00000048250	HSTN
Chr6:87202663	6	87202663	2.67387e-46	2.84121e-43	12	149.709	intron_variant	ENSBTAG00000048250	HSTN
Chr6:87202695	6	87202695	5.38598e-46	5.56182e-43	12	148.924	intron_variant	ENSBTAG00000048250	HSTN
Chr6:87202809	6	87202809	5.38598e-46	5.56182e-43	12	148.924	intron_variant	ENSBTAG00000048250	HSTN
Chr6:87202923	6	87202923	5.38598e-46	5.56182e-43	12	148.924	intron_variant	ENSBTAG00000048250	HSTN
Chr6:87202977	6	87202977	5.38598e-46	5.56182e-43	12	148.924	intron_variant	ENSBTAG00000048250	HSTN
Chr6:87203043	6	87203043	9.18224e-46	8.59435e-43	12	147.811	intron_variant	ENSBTAG00000048250	HSTN
Chr6:87203065	6	87203065	1.75706e-45	1.60807e-42	12	146.991	intron_variant	ENSBTAG00000048250	HSTN
Chr6:87203077	6	87203077	9.18224e-46	8.59435e-43	12	147.811	intron_variant	ENSBTAG00000048250	HSTN
Chr6:87203126	6	87203126	4.75367e-46	4.9554e-43	12	148.187	intron_variant	ENSBTAG00000048250	HSTN
Chr6:87203164	6	87203164	3.34322e-46	3.54104e-43	12	148.849	intron_variant	ENSBTAG00000048250	HSTN
Chr6:87203271	6	87203271	1.61916e-46	1.76599e-43	12	148.743	intron_variant	ENSBTAG00000048250	HSTN
Chr6:87203371	6	87203371	2.13528e-46	2.30604e-43	12	147.841	intron_variant	ENSBTAG00000048250	HSTN
Chr6:87203456	6	87203456	2.45603e-46	2.62665e-43	12	147.773	intron_variant	ENSBTAG00000048250	HSTN
Chr6:87203472	6	87203472	1.31775e-45	1.20769e-42	12	145.75	intron_variant	ENSBTAG00000048250	HSTN
Chr6:87203568	6	87203568	4.60036e-46	4.80317e-43	12	145.729	intron_variant	ENSBTAG00000048250	HSTN
Chr6:87203591	6	87203591	4.60036e-46	4.80317e-43	12	145.729	intron_variant	ENSBTAG00000048250	HSTN
Chr6:87203677	6	87203677	1.75475e-46	1.91072e-43	12	146.995	intron_variant	ENSBTAG00000048250	HSTN
Chr6:87203771	6	87203771	7.16575e-47	7.96029e-44	12	147.935	intron_variant	ENSBTAG00000048250	HSTN
Chr6:87203797	6	87203797	1.30288e-47	1.66613e-44	12	150.048	intron_variant	ENSBTAG00000048250	HSTN
Chr6:87203937	6	87203937	1.11146e-47	1.49676e-44	12	149.478	intron_variant	ENSBTAG00000048250	HSTN
Chr6:87203962	6	87203962	1.23215e-47	1.58798e-44	12	149.551	intron_variant	ENSBTAG00000048250	HSTN
Chr6:87204001	6	87204001	1.23215e-47	1.58798e-44	12	149.551	intron_variant	ENSBTAG00000048250	HSTN
Chr6:87204055	6	87204055	1.23215e-47	1.58798e-44	12	149.551	intron_variant	ENSBTAG00000048250	HSTN
Chr6:87204131	6	87204131	1.23215e-47	1.58798e-44	12	149.551	intron_variant	ENSBTAG00000048250	HSTN
Chr6:87204221	6	87204221	1.23215e-47	1.58798e-44	12	149.551	3_prime_UTR_variant	ENSBTAG00000048250	HSTN
Chr6:87204247	6	87204247	1.23215e-47	1.58798e-44	12	149.551	3_prime_UTR_variant	ENSBTAG00000048250	HSTN
Chr6:87204311	6	87204311	2.43055e-47	2.78443e-44	12	149.811	3_prime_UTR_variant	ENSBTAG00000048250	HSTN
Chr6:87204315	6	87204315	2.43055e-47	2.78443e-44	12	149.811	3_prime_UTR_variant	ENSBTAG00000048250	HSTN
Chr6:87204358	6	87204358	1.23215e-47	1.58798e-44	12	149.551	3_prime_UTR_variant	ENSBTAG00000048250	HSTN
Chr6:87204403	6	87204403	1.23215e-47	1.58798e-44	12	149.551	3_prime_UTR_variant	ENSBTAG00000048250	HSTN
Chr6:87204527	6	87204527	1.23215e-47	1.58798e-44	12	149.551	downstream_gene_variant	ENSBTAG00000048250	HSTN
Chr6:87204570	6	87204570	1.23215e-47	1.58798e-44	12	149.551	downstream_gene_variant	ENSBTAG00000048250	HSTN
Chr6:87204737	6	87204737	1.23215e-47	1.58798e-44	12	149.551	downstream_gene_variant	ENSBTAG00000048250	HSTN
Chr6:87204858	6	87204858	1.30288e-47	1.66613e-44	12	150.048	downstream_gene_variant	ENSBTAG00000048250	HSTN
Chr6:87204870	6	87204870	2.39912e-46	2.56995e-43	12	146.148	downstream_gene_variant	ENSBTAG00000048250	HSTN
Chr6:87204878	6	87204878	2.39912e-46	2.56995e-43	12	146.148	downstream_gene_variant	ENSBTAG00000048250	HSTN
Chr6:87205080	6	87205080	1.23215e-47	1.58798e-44	12	149.551	downstream_gene_variant	ENSBTAG00000048250	HSTN
Chr6:87205162	6	87205162	1.23215e-47	1.58798e-44	12	149.551	downstream_gene_variant	ENSBTAG00000048250	HSTN
Chr6:87205189	6	87205189	1.23215e-47	1.58798e-44	12	149.551	downstream_gene_variant	ENSBTAG00000048250	HSTN
Chr6:87205274	6	87205274	1.41767e-47	1.80592e-44	12	150.523	downstream_gene_variant	ENSBTAG00000048250	HSTN
Chr6:87205324	6	87205324	1.30288e-47	1.66613e-44	12	150.048	downstream_gene_variant	ENSBTAG00000048250	HSTN
Chr6:87205336	6	87205336	1.23215e-47	1.58798e-44	12	149.551	downstream_gene_variant	ENSBTAG00000048250	HSTN
Chr6:87205349	6	87205349	1.23215e-47	1.58798e-44	12	149.551	downstream_gene_variant	ENSBTAG00000048250	HSTN
Chr6:87205487	6	87205487	2.41171e-116	2.37522e-112	11	172.274	downstream_gene_variant	ENSBTAG00000048250	HSTN
Chr6:87205500	6	87205500	1.23215e-47	1.58798e-44	12	149.551	downstream_gene_variant	ENSBTAG00000048250	HSTN
Chr6:87205580	6	87205580	1.23215e-47	1.58798e-44	12	149.551	downstream_gene_variant	ENSBTAG00000048250	HSTN
Chr6:87205595	6	87205595	1.23215e-47	1.58798e-44	12	149.551	downstream_gene_variant	ENSBTAG00000048250	HSTN
Chr6:87205669	6	87205669	1.23215e-47	1.58798e-44	12	149.551	downstream_gene_variant	ENSBTAG00000048250	HSTN
Chr6:87205884	6	87205884	1.23215e-47	1.58798e-44	12	149.551	downstream_gene_variant	ENSBTAG00000048250	HSTN
Chr6:87205938	6	87205938	1.89803e-116	1.89764e-112	11	172.58	downstream_gene_variant	ENSBTAG00000048250	HSTN
Chr6:87205997	6	87205997	1.23215e-47	1.58798e-44	12	149.551	downstream_gene_variant	ENSBTAG00000048250	HSTN
Chr6:87206035	6	87206035	5.09275e-46	5.29215e-43	12	146.392	downstream_gene_variant	ENSBTAG00000048250	HSTN
Chr6:87206098	6	87206098	9.19925e-38	5.48351e-35	13	139.978	downstream_gene_variant	ENSBTAG00000048250	HSTN
Chr6:87206106	6	87206106	4.83228e-47	5.37714e-44	12	149.72	downstream_gene_variant	ENSBTAG00000048250	HSTN
Chr6:87206279	6	87206279	1.73418e-47	1.99707e-44	12	149.339	downstream_gene_variant	ENSBTAG00000048250	HSTN
Chr6:87206299	6	87206299	1.80897e-47	2.07956e-44	12	149.37	downstream_gene_variant	ENSBTAG00000048250	HSTN
Chr6:87206327	6	87206327	4.60461e-116	4.40349e-112	11	171.773	downstream_gene_variant	ENSBTAG00000048250	HSTN
Chr6:87206337	6	87206337	1.73418e-47	1.99707e-44	12	149.339	downstream_gene_variant	ENSBTAG00000048250	HSTN
Chr6:87206421	6	87206421	1.73418e-47	1.99707e-44	12	149.339	downstream_gene_variant	ENSBTAG00000048250	HSTN
Chr6:87206477	6	87206477	3.39066e-46	3.58553e-43	12	145.751	downstream_gene_variant	ENSBTAG00000048250	HSTN
Chr6:87206563	6	87206563	1.73418e-47	1.99707e-44	12	149.339	downstream_gene_variant	ENSBTAG00000048250	HSTN
Chr6:87206593	6	87206593	3.7993e-47	4.25639e-44	12	147.991	downstream_gene_variant	ENSBTAG00000048250	HSTN
Chr6:87206601	6	87206601	4.01748e-47	4.48559e-44	12	148.488	downstream_gene_variant	ENSBTAG00000048250	HSTN
Chr6:87206618	6	87206618	3.7993e-47	4.25639e-44	12	147.991	downstream_gene_variant	ENSBTAG00000048250	HSTN
Chr6:87206808	6	87206808	1.73418e-47	1.99707e-44	12	149.339	downstream_gene_variant	ENSBTAG00000048250	HSTN
Chr6:87206830	6	87206830	1.73418e-47	1.99707e-44	12	149.339	downstream_gene_variant	ENSBTAG00000048250	HSTN
Chr6:87206899	6	87206899	1.73418e-47	1.99707e-44	12	149.339	downstream_gene_variant	ENSBTAG00000048250	HSTN
Chr6:87207015	6	87207015	1.73418e-47	1.99707e-44	12	149.339	downstream_gene_variant	ENSBTAG00000048250	HSTN
Chr6:87207130	6	87207130	2.73134e-47	3.08615e-44	12	149.14	downstream_gene_variant	ENSBTAG00000048250	HSTN
Chr6:87207145	6	87207145	2.73134e-47	3.08615e-44	12	149.14	downstream_gene_variant	ENSBTAG00000048250	HSTN
Chr6:87207175	6	87207175	4.97213e-45	4.46384e-42	12	143.555	downstream_gene_variant	ENSBTAG00000048250	HSTN
Chr6:87207282	6	87207282	1.73418e-47	1.99707e-44	12	149.339	downstream_gene_variant	ENSBTAG00000048250	HSTN
Chr6:87207290	6	87207290	1.73418e-47	1.99707e-44	12	149.339	downstream_gene_variant	ENSBTAG00000048250	HSTN
Chr6:87207349	6	87207349	1.68759e-47	1.99707e-44	12	149.904	downstream_gene_variant	ENSBTAG00000048250	HSTN
Chr6:87207426	6	87207426	6.17536e-45	5.51406e-42	12	142.191	downstream_gene_variant	ENSBTAG00000048250	HSTN
Chr6:87207466	6	87207466	1.73418e-47	1.99707e-44	12	149.339	downstream_gene_variant	ENSBTAG00000048250	HSTN
Chr6:87207496	6	87207496	1.73418e-47	1.99707e-44	12	149.339	downstream_gene_variant	ENSBTAG00000048250	HSTN
Chr6:87207569	6	87207569	1.73418e-47	1.99707e-44	12	149.339	downstream_gene_variant	ENSBTAG00000048250	HSTN
Chr6:87207753	6	87207753	1.73418e-47	1.99707e-44	12	149.339	downstream_gene_variant	ENSBTAG00000048250	HSTN
Chr6:87207765	6	87207765	1.73418e-47	1.99707e-44	12	149.339	downstream_gene_variant	ENSBTAG00000048250	HSTN
Chr6:87207789	6	87207789	1.61389e-47	1.97945e-44	12	149.4	downstream_gene_variant	ENSBTAG00000048250	HSTN
Chr6:87207831	6	87207831	2.59746e-47	2.96022e-44	12	148.814	downstream_gene_variant	ENSBTAG00000048250	HSTN
Chr6:87207862	6	87207862	5.25066e-45	4.70749e-42	12	143.355	downstream_gene_variant	ENSBTAG00000048250	HSTN
Chr6:87207870	6	87207870	4.96915e-46	5.17186e-43	12	145.071	downstream_gene_variant	ENSBTAG00000048250	HSTN
Chr6:87207912	6	87207912	2.73134e-47	3.08615e-44	12	149.14	downstream_gene_variant	ENSBTAG00000048250	HSTN
Chr6:87207935	6	87207935	2.73134e-47	3.08615e-44	12	149.14	downstream_gene_variant	ENSBTAG00000048250	HSTN
Chr6:87207995	6	87207995	5.52878e-46	5.70036e-43	12	144.6	downstream_gene_variant	ENSBTAG00000048250	HSTN
Chr6:87208007	6	87208007	2.75577e-47	3.10842e-44	12	148.188	downstream_gene_variant	ENSBTAG00000048250	HSTN
Chr6:87208086	6	87208086	2.57764e-47	2.94271e-44	12	148.647	downstream_gene_variant	ENSBTAG00000048250	HSTN
Chr6:87208107	6	87208107	2.57764e-47	2.94271e-44	12	148.647	downstream_gene_variant	ENSBTAG00000048250	HSTN
Chr6:87208145	6	87208145	4.08962e-47	4.55842e-44	12	148.612	downstream_gene_variant	ENSBTAG00000048250	HSTN
Chr6:87208151	6	87208151	3.8556e-47	4.31214e-44	12	148.124	downstream_gene_variant	ENSBTAG00000048250	HSTN
Chr6:87208168	6	87208168	1.73418e-47	1.99707e-44	12	149.339	downstream_gene_variant	ENSBTAG00000048250	HSTN
Chr6:87208182	6	87208182	1.73418e-47	1.99707e-44	12	149.339	downstream_gene_variant	ENSBTAG00000048250	HSTN
Chr6:87208261	6	87208261	1.55703e-47	1.91328e-44	12	149.368	downstream_gene_variant	ENSBTAG00000048250	HSTN
Chr6:87208294	6	87208294	1.55703e-47	1.91328e-44	12	149.368	downstream_gene_variant	ENSBTAG00000048250	HSTN
Chr6:87208371	6	87208371	1.55703e-47	1.91328e-44	12	149.368	downstream_gene_variant	ENSBTAG00000048250	HSTN
Chr6:87208438	6	87208438	1.73418e-47	1.99707e-44	12	149.339	downstream_gene_variant	ENSBTAG00000048250	HSTN
Chr6:87208473	6	87208473	1.73418e-47	1.99707e-44	12	149.339	downstream_gene_variant	ENSBTAG00000048250	HSTN
Chr6:87208523	6	87208523	1.73418e-47	1.99707e-44	12	149.339	downstream_gene_variant	ENSBTAG00000048250	HSTN
Chr6:87208580	6	87208580	1.51777e-47	1.90042e-44	12	149.299	downstream_gene_variant	ENSBTAG00000048250	HSTN
Chr6:87208584	6	87208584	1.55703e-47	1.91328e-44	12	149.368	downstream_gene_variant	ENSBTAG00000048250	HSTN
Chr6:87208717	6	87208717	1.55703e-47	1.91328e-44	12	149.368	downstream_gene_variant	ENSBTAG00000048250	HSTN
Chr6:87208732	6	87208732	1.55703e-47	1.91328e-44	12	149.368	downstream_gene_variant	ENSBTAG00000048250	HSTN
Chr6:87208783	6	87208783	1.55703e-47	1.91328e-44	12	149.368	downstream_gene_variant	ENSBTAG00000048250	HSTN
Chr6:87208804	6	87208804	1.73418e-47	1.99707e-44	12	149.339	downstream_gene_variant	ENSBTAG00000048250	HSTN
Chr6:87208830	6	87208830	1.51777e-47	1.90042e-44	12	149.299	downstream_gene_variant	ENSBTAG00000048250	HSTN
Chr6:87208835	6	87208835	1.55703e-47	1.91328e-44	12	149.368	downstream_gene_variant	ENSBTAG00000048250	HSTN
Chr6:87208858	6	87208858	1.32145e-47	1.6866e-44	12	150.833	downstream_gene_variant	ENSBTAG00000048250	HSTN
Chr6:87208901	6	87208901	1.73418e-47	1.99707e-44	12	149.339	downstream_gene_variant	ENSBTAG00000048250	HSTN
Chr6:87209304	6	87209304	1.51777e-47	1.90042e-44	12	149.299	downstream_gene_variant	ENSBTAG00000048250	HSTN
Chr6:87209311	6	87209311	1.4715e-47	1.86728e-44	12	149.196	downstream_gene_variant	ENSBTAG00000048250	HSTN
Chr6:87209345	6	87209345	1.4715e-47	1.86728e-44	12	149.196	downstream_gene_variant	ENSBTAG00000048250	HSTN
Chr6:87209421	6	87209421	1.51777e-47	1.90042e-44	12	149.299	downstream_gene_variant	ENSBTAG00000048250	HSTN
Chr6:87209482	6	87209482	1.73418e-47	1.99707e-44	12	149.339	intergenic_variant	.	.
Chr6:87209511	6	87209511	1.73418e-47	1.99707e-44	12	149.339	intergenic_variant	.	.
Chr6:87209569	6	87209569	1.55703e-47	1.91328e-44	12	149.368	intergenic_variant	.	.
Chr6:87211264	6	87211264	1.55703e-47	1.91328e-44	12	149.368	intergenic_variant	.	.
Chr6:87211329	6	87211329	1.51777e-47	1.90042e-44	12	149.299	intergenic_variant	.	.
Chr6:87211454	6	87211454	1.51777e-47	1.90042e-44	12	149.299	intergenic_variant	.	.
Chr6:87211487	6	87211487	1.73418e-47	1.99707e-44	12	149.339	intergenic_variant	.	.
Chr6:87211550	6	87211550	1.51777e-47	1.90042e-44	12	149.299	intergenic_variant	.	.
Chr6:87211591	6	87211591	1.73418e-47	1.99707e-44	12	149.339	intergenic_variant	.	.
Chr6:87211664	6	87211664	7.86703e-39	4.90658e-36	12	133.894	intergenic_variant	.	.
Chr6:87211804	6	87211804	1.73418e-47	1.99707e-44	12	149.339	intergenic_variant	.	.
Chr6:87211847	6	87211847	1.73418e-47	1.99707e-44	12	149.339	intergenic_variant	.	.
Chr6:87211910	6	87211910	1.73418e-47	1.99707e-44	12	149.339	intergenic_variant	.	.
Chr6:87211985	6	87211985	1.73418e-47	1.99707e-44	12	149.339	intergenic_variant	.	.
Chr6:87212053	6	87212053	1.73418e-47	1.99707e-44	12	149.339	intergenic_variant	.	.
Chr6:87212069	6	87212069	1.73418e-47	1.99707e-44	12	149.339	intergenic_variant	.	.
Chr6:87212081	6	87212081	1.73418e-47	1.99707e-44	12	149.339	intergenic_variant	.	.
Chr6:87212091	6	87212091	1.73418e-47	1.99707e-44	12	149.339	intergenic_variant	.	.
Chr6:87212326	6	87212326	3.91013e-117	4.09547e-113	12	171.368	intergenic_variant	.	.
Chr6:87214284	6	87214284	3.91013e-117	4.09547e-113	12	171.368	intergenic_variant	.	.
Chr6:87214877	6	87214877	9.02144e-46	8.46787e-43	12	143.835	intergenic_variant	.	.
Chr6:87214934	6	87214934	2.60515e-45	2.36782e-42	12	141.388	intergenic_variant	.	.
Chr6:87214989	6	87214989	9.02144e-46	8.46787e-43	12	143.835	intergenic_variant	.	.
Chr6:87215128	6	87215128	1.30771e-45	1.20015e-42	12	143.509	intergenic_variant	.	.
Chr6:87215133	6	87215133	1.30771e-45	1.20015e-42	12	143.509	intergenic_variant	.	.
Chr6:87215174	6	87215174	1.0104e-45	9.37732e-43	12	145.063	intergenic_variant	.	.
Chr6:87215179	6	87215179	1.0104e-45	9.37732e-43	12	145.063	intergenic_variant	.	.
Chr6:87215196	6	87215196	1.0104e-45	9.37732e-43	12	145.063	intergenic_variant	.	.
Chr6:87215227	6	87215227	9.67404e-46	9.02905e-43	12	144.564	intergenic_variant	.	.
Chr6:87215242	6	87215242	9.93748e-46	9.26182e-43	12	144.048	intergenic_variant	.	.
Chr6:87215341	6	87215341	9.02144e-46	8.46787e-43	12	143.835	intergenic_variant	.	.
Chr6:87215370	6	87215370	9.02144e-46	8.46787e-43	12	143.835	intergenic_variant	.	.
Chr6:87215386	6	87215386	9.02144e-46	8.46787e-43	12	143.835	intergenic_variant	.	.
Chr6:87215444	6	87215444	9.02144e-46	8.46787e-43	12	143.835	intergenic_variant	.	.
Chr6:87215451	6	87215451	9.02144e-46	8.46787e-43	12	143.835	intergenic_variant	.	.
Chr6:87215471	6	87215471	1.97503e-45	1.79758e-42	12	142.5	intergenic_variant	.	.
Chr6:87215510	6	87215510	4.82724e-45	4.33966e-42	12	141.895	intergenic_variant	.	.
Chr6:87215550	6	87215550	9.02144e-46	8.46787e-43	12	143.835	intergenic_variant	.	.
Chr6:87215619	6	87215619	1.41114e-118	1.72437e-114	12	172.259	intergenic_variant	.	.
Chr6:87215635	6	87215635	9.02144e-46	8.46787e-43	12	143.835	intergenic_variant	.	.
Chr6:87215650	6	87215650	9.02144e-46	8.46787e-43	12	143.835	intergenic_variant	.	.
Chr6:87215685	6	87215685	9.02144e-46	8.46787e-43	12	143.835	intergenic_variant	.	.
Chr6:87215721	6	87215721	9.02144e-46	8.46787e-43	12	143.835	intergenic_variant	.	.
Chr6:87215735	6	87215735	9.02144e-46	8.46787e-43	12	143.835	intergenic_variant	.	.
Chr6:87215762	6	87215762	9.02144e-46	8.46787e-43	12	143.835	intergenic_variant	.	.
Chr6:87215837	6	87215837	1.26715e-45	1.16617e-42	12	143.589	intergenic_variant	.	.
Chr6:87215858	6	87215858	1.26715e-45	1.16617e-42	12	143.589	intergenic_variant	.	.
Chr6:87215892	6	87215892	1.26715e-45	1.16617e-42	12	143.589	intergenic_variant	.	.
Chr6:87215921	6	87215921	1.77649e-45	1.62135e-42	12	143.268	intergenic_variant	.	.
Chr6:87215941	6	87215941	1.77649e-45	1.62135e-42	12	143.268	intergenic_variant	.	.
Chr6:87216104	6	87216104	9.02144e-46	8.46787e-43	12	143.835	intergenic_variant	.	.
Chr6:87216136	6	87216136	9.02144e-46	8.46787e-43	12	143.835	intergenic_variant	.	.
Chr6:87216168	6	87216168	9.02144e-46	8.46787e-43	12	143.835	intergenic_variant	.	.
Chr6:87216191	6	87216191	9.02144e-46	8.46787e-43	12	143.835	intergenic_variant	.	.
Chr6:87216210	6	87216210	9.02144e-46	8.46787e-43	12	143.835	intergenic_variant	.	.
Chr6:87216247	6	87216247	9.02144e-46	8.46787e-43	12	143.835	intergenic_variant	.	.
Chr6:87216341	6	87216341	2.8418e-45	2.57229e-42	12	142.367	intergenic_variant	.	.
Chr6:87216352	6	87216352	2.8418e-45	2.57229e-42	12	142.367	intergenic_variant	.	.
Chr6:87216359	6	87216359	2.8418e-45	2.57229e-42	12	142.367	intergenic_variant	.	.
Chr6:87216377	6	87216377	3.93815e-45	3.54521e-42	12	142.666	intergenic_variant	.	.
Chr6:87216405	6	87216405	3.64646e-42	2.98162e-39	12	139.492	intergenic_variant	.	.
Chr6:87216411	6	87216411	1.62935e-43	1.40176e-40	12	138.481	intergenic_variant	.	.
Chr6:87216415	6	87216415	2.69096e-118	3.17083e-114	12	171.391	intergenic_variant	.	.
Chr6:87216423	6	87216423	1.62935e-43	1.40176e-40	12	138.481	intergenic_variant	.	.
Chr6:87216468	6	87216468	7.4158e-44	6.47276e-41	12	140.588	intergenic_variant	.	.
Chr6:87216502	6	87216502	1.06758e-43	9.28407e-41	12	140.281	intergenic_variant	.	.
Chr6:87216548	6	87216548	1.13644e-43	9.8411e-41	12	139.428	intergenic_variant	.	.
Chr6:87216641	6	87216641	1.19342e-44	1.06131e-41	12	140.522	intergenic_variant	.	.
Chr6:87216659	6	87216659	2.16577e-33	8.41642e-31	11	119.34	intergenic_variant	.	.
Chr6:87216701	6	87216701	2.9663e-44	2.62028e-41	12	141.527	intergenic_variant	.	.
Chr6:87216784	6	87216784	1.94043e-45	1.76853e-42	12	144.781	intergenic_variant	.	.
Chr6:87217145	6	87217145	7.59314e-46	7.44492e-43	12	145.559	intergenic_variant	.	.
Chr6:87217154	6	87217154	9.24132e-46	8.6374e-43	12	145.113	intergenic_variant	.	.
Chr6:87217248	6	87217248	2.58856e-46	2.76391e-43	12	146.673	intergenic_variant	.	.
Chr6:87217267	6	87217267	4.26081e-46	4.47699e-43	12	145.795	intergenic_variant	.	.
Chr6:87217330	6	87217330	7.69631e-46	7.52371e-43	12	145.478	intergenic_variant	.	.
Chr6:87217347	6	87217347	2.32459e-46	2.49822e-43	12	146.735	intergenic_variant	.	.
Chr6:87217369	6	87217369	3.5634e-46	3.75615e-43	12	145.503	intergenic_variant	.	.
Chr6:87217428	6	87217428	3.5634e-46	3.75615e-43	12	145.503	intergenic_variant	.	.
Chr6:87217434	6	87217434	3.46597e-118	4.01239e-114	12	171.442	intergenic_variant	.	.
Chr6:87217555	6	87217555	4.41871e-46	4.62816e-43	12	145.226	intergenic_variant	.	.
Chr6:87217634	6	87217634	2.32459e-46	2.49822e-43	12	146.735	intergenic_variant	.	.
Chr6:87217647	6	87217647	7.69631e-46	7.52371e-43	12	145.478	intergenic_variant	.	.
Chr6:87217659	6	87217659	2.70713e-46	2.87191e-43	12	147.167	intergenic_variant	.	.
Chr6:87217749	6	87217749	4.41871e-46	4.62816e-43	12	145.226	intergenic_variant	.	.
Chr6:87217829	6	87217829	8.82962e-46	8.46787e-43	12	144.967	intergenic_variant	.	.
Chr6:87218080	6	87218080	7.24796e-46	7.25744e-43	12	144.349	intergenic_variant	.	.
Chr6:87218270	6	87218270	7.24796e-46	7.25744e-43	12	144.349	intergenic_variant	.	.
Chr6:87218361	6	87218361	1.34424e-42	1.14159e-39	13	139.385	intergenic_variant	.	.
Chr6:87218366	6	87218366	2.78885e-44	2.47015e-41	12	140.343	intergenic_variant	.	.
Chr6:87218407	6	87218407	8.43614e-46	8.18631e-43	12	144.482	intergenic_variant	.	.
Chr6:87218481	6	87218481	8.43614e-46	8.18631e-43	12	144.482	intergenic_variant	.	.
Chr6:87218511	6	87218511	7.24796e-46	7.25744e-43	12	144.349	intergenic_variant	.	.
Chr6:87218523	6	87218523	7.24796e-46	7.25744e-43	12	144.349	intergenic_variant	.	.
Chr6:87218664	6	87218664	7.24796e-46	7.25744e-43	12	144.349	intergenic_variant	.	.
Chr6:87218715	6	87218715	7.24796e-46	7.25744e-43	12	144.349	intergenic_variant	.	.
Chr6:87218808	6	87218808	7.24796e-46	7.25744e-43	12	144.349	intergenic_variant	.	.
Chr6:87219039	6	87219039	7.24796e-46	7.25744e-43	12	144.349	intergenic_variant	.	.
Chr6:87219209	6	87219209	7.24796e-46	7.25744e-43	12	144.349	intergenic_variant	.	.
Chr6:87219254	6	87219254	7.24796e-46	7.25744e-43	12	144.349	intergenic_variant	.	.
Chr6:87219349	6	87219349	7.24796e-46	7.25744e-43	12	144.349	intergenic_variant	.	.
Chr6:87219371	6	87219371	7.24796e-46	7.25744e-43	12	144.349	intergenic_variant	.	.
Chr6:87219472	6	87219472	1.41114e-118	1.72437e-114	12	172.259	intergenic_variant	.	.
Chr6:87219529	6	87219529	7.24796e-46	7.25744e-43	12	144.349	intergenic_variant	.	.
Chr6:87219599	6	87219599	7.24796e-46	7.25744e-43	12	144.349	intergenic_variant	.	.
Chr6:87219621	6	87219621	7.56674e-46	7.43007e-43	12	144.535	intergenic_variant	.	.
Chr6:87219670	6	87219670	7.56674e-46	7.43007e-43	12	144.535	intergenic_variant	.	.
Chr6:87219748	6	87219748	7.56674e-46	7.43007e-43	12	144.535	intergenic_variant	.	.
Chr6:87219828	6	87219828	7.24796e-46	7.25744e-43	12	144.349	intergenic_variant	.	.
Chr6:87219931	6	87219931	7.45653e-46	7.39892e-43	12	144.449	intergenic_variant	.	.
Chr6:87219968	6	87219968	8.43614e-46	8.18631e-43	12	144.482	intergenic_variant	.	.
Chr6:87220045	6	87220045	7.56674e-46	7.43007e-43	12	144.535	intergenic_variant	.	.
Chr6:87220085	6	87220085	7.56674e-46	7.43007e-43	12	144.535	intergenic_variant	.	.
Chr6:87220622	6	87220622	7.56674e-46	7.43007e-43	12	144.535	intergenic_variant	.	.
Chr6:87220686	6	87220686	7.45653e-46	7.39892e-43	12	144.449	intergenic_variant	.	.
Chr6:87220747	6	87220747	7.45653e-46	7.39892e-43	12	144.449	intergenic_variant	.	.
Chr6:87220782	6	87220782	7.45653e-46	7.39892e-43	12	144.449	intergenic_variant	.	.
Chr6:87220885	6	87220885	7.45653e-46	7.39892e-43	12	144.449	intergenic_variant	.	.
Chr6:87221292	6	87221292	7.45653e-46	7.39892e-43	12	144.449	intergenic_variant	.	.
Chr6:87221347	6	87221347	8.43614e-46	8.18631e-43	12	144.482	intergenic_variant	.	.
Chr6:87221422	6	87221422	8.82962e-46	8.46787e-43	12	144.967	intergenic_variant	.	.
Chr6:87224262	6	87224262	6.12404e-46	6.30425e-43	12	145.619	intergenic_variant	.	.
Chr6:87225686	6	87225686	6.63056e-46	6.79388e-43	12	146.081	upstream_gene_variant	ENSBTAG00000024683	STATH
Chr6:87226070	6	87226070	6.63056e-46	6.79388e-43	12	146.081	upstream_gene_variant	ENSBTAG00000024683	STATH
Chr6:87226588	6	87226588	6.63056e-46	6.79388e-43	12	146.081	upstream_gene_variant	ENSBTAG00000024683	STATH
Chr6:87229824	6	87229824	1.25914e-45	1.16367e-42	12	145.658	intron_variant	ENSBTAG00000024683	STATH
Chr6:87230858	6	87230858	7.72819e-119	1.04072e-114	11	172.798	intron_variant	ENSBTAG00000024683	STATH
Chr6:87233272	6	87233272	1.22528e-118	1.55484e-114	11	172.996	intron_variant	ENSBTAG00000024683	STATH
Chr6:87237569	6	87237569	1.25914e-45	1.16367e-42	12	145.658	intron_variant	ENSBTAG00000024683	STATH
Chr6:87238345	6	87238345	8.50862e-54	1.28479e-50	9	142.945	intron_variant	ENSBTAG00000024683	STATH
Chr6:87240005	6	87240005	6.46339e-54	9.78199e-51	9	143.972	downstream_gene_variant	ENSBTAG00000024683	STATH
Chr6:87241767	6	87241767	6.44824e-54	9.7815e-51	10	144.304	downstream_gene_variant	ENSBTAG00000024683	STATH
Chr6:87242285	6	87242285	7.72819e-119	1.04072e-114	11	172.798	downstream_gene_variant	ENSBTAG00000024683	STATH
Chr6:87244498	6	87244498	7.72819e-119	1.04072e-114	11	172.798	intergenic_variant	.	.
Chr6:87246180	6	87246180	5.42075e-54	8.27998e-51	10	144.632	intergenic_variant	.	.
Chr6:87250925	6	87250925	2.95784e-49	4.1351e-46	10	138.077	intergenic_variant	.	.
Chr6:87251767	6	87251767	4.02258e-116	3.90346e-112	11	169.44	intergenic_variant	.	.
Chr6:87253101	6	87253101	7.53757e-46	7.43007e-43	12	146.886	intergenic_variant	.	.
Chr6:87255014	6	87255014	2.94957e-53	4.42343e-50	10	146.92	intergenic_variant	.	.
Chr6:87258778	6	87258778	4.79308e-51	7.04404e-48	9	134.929	upstream_gene_variant	ENSBTAG00000005005	CSN1S2
Chr6:87260743	6	87260743	2.23529e-52	3.32204e-49	10	145.405	upstream_gene_variant	ENSBTAG00000005005	CSN1S2
Chr6:87262450	6	87262450	3.12681e-51	4.6158e-48	11	143.499	upstream_gene_variant	ENSBTAG00000005005	CSN1S2
Chr6:87262558	6	87262558	5.54661e-45	4.95935e-42	12	144.037	intron_variant	ENSBTAG00000005005	CSN1S2
Chr6:87263255	6	87263255	5.54661e-45	4.95935e-42	12	144.037	intron_variant	ENSBTAG00000005005	CSN1S2
Chr6:87264294	6	87264294	3.47194e-48	4.72372e-45	10	140.303	5_prime_UTR_variant	ENSBTAG00000005005	CSN1S2
Chr6:87265427	6	87265427	8.36491e-50	1.17942e-46	11	142.312	intron_variant	ENSBTAG00000005005	CSN1S2
Chr6:87266870	6	87266870	1.16797e-48	1.60229e-45	11	141.758	intron_variant	ENSBTAG00000005005	CSN1S2
Chr6:87268988	6	87268988	3.81586e-117	4.09547e-113	9	170.974	intron_variant	ENSBTAG00000005005	CSN1S2
Chr6:87269936	6	87269936	9.34777e-119	1.20946e-114	9	171.517	intron_variant	ENSBTAG00000005005	CSN1S2
Chr6:87272114	6	87272114	3.99555e-49	5.53889e-46	10	143.057	intron_variant	ENSBTAG00000005005	CSN1S2
Chr6:87274397	6	87274397	2.81156e-121	5.62195e-117	9	175.147	intron_variant	ENSBTAG00000005005	CSN1S2
Chr6:87278256	6	87278256	5.46499e-40	3.54936e-37	11	148.619	intron_variant	ENSBTAG00000005005	CSN1S2
Chr6:87280346	6	87280346	4.82804e-50	6.85128e-47	10	144.428	intron_variant	ENSBTAG00000005005	CSN1S2
Chr6:87284874	6	87284874	4.42176e-50	6.34295e-47	10	144.535	downstream_gene_variant	ENSBTAG00000005005	CSN1S2
Chr6:87285344	6	87285344	4.75514e-50	6.79165e-47	10	144.436	downstream_gene_variant	ENSBTAG00000005005	CSN1S2
Chr6:87285889	6	87285889	4.42176e-50	6.34295e-47	10	144.535	downstream_gene_variant	ENSBTAG00000005005	CSN1S2
Chr6:87286275	6	87286275	3.59199e-50	5.18648e-47	10	144.708	intergenic_variant	.	.
Chr6:87287124	6	87287124	4.82154e-50	6.85128e-47	10	143.788	intergenic_variant	.	.
Chr6:87287671	6	87287671	6.86802e-50	9.70439e-47	10	143.583	intergenic_variant	.	.
Chr6:87290473	6	87290473	4.30462e-121	8.35428e-117	10	169.074	intergenic_variant	.	.
Chr6:87291143	6	87291143	1.46805e-43	1.26629e-40	12	139.808	intergenic_variant	.	.
Chr6:87291418	6	87291418	4.82154e-50	6.85128e-47	10	143.788	intergenic_variant	.	.
Chr6:87295247	6	87295247	4.22336e-43	3.61458e-40	12	137.566	intergenic_variant	.	.
Chr6:87296143	6	87296143	4.68428e-43	4.00386e-40	12	137.444	intergenic_variant	.	.
Chr6:87296809	6	87296809	1.01974e-107	8.85381e-104	9	223.517	intergenic_variant	.	.
Chr6:87297270	6	87297270	6.03281e-122	1.53109e-117	9	171.411	intergenic_variant	.	.
Chr6:87298926	6	87298926	1.19674e-57	2.05647e-54	9	131.041	intergenic_variant	.	.
Chr6:87303646	6	87303646	1.38509e-37	8.15314e-35	11	142.525	intergenic_variant	.	.
Chr6:87304348	6	87304348	5.49916e-38	3.30482e-35	11	143.792	intergenic_variant	.	.
Chr6:87304403	6	87304403	1.38638e-39	8.87314e-37	10	150.843	intergenic_variant	.	.
Chr6:87304763	6	87304763	6.06693e-70	3.92484e-66	10	103.4	intergenic_variant	.	.
Chr6:87305557	6	87305557	9.64076e-40	6.19433e-37	8	152.573	intergenic_variant	.	.
Chr6:87306237	6	87306237	6.15118e-64	3.327e-60	9	93.3963	intergenic_variant	.	.
Chr6:87307930	6	87307930	8.00663e-64	4.2607e-60	9	91.5962	intergenic_variant	.	.
Chr6:87318361	6	87318361	3.48046e-65	1.96293e-61	8	95.2602	intergenic_variant	.	.
Chr6:87333076	6	87333076	1.24682e-47	1.60377e-44	8	128.592	intron_variant	ENSBTAG00000006810	ODAM
Chr6:87333694	6	87333694	2.05916e-50	3.0061e-47	8	127.402	intron_variant	ENSBTAG00000006810	ODAM
Chr6:87334422	6	87334422	6.30091e-43	5.3787e-40	8	117.949	intron_variant	ENSBTAG00000006810	ODAM
Chr6:87334532	6	87334532	3.39936e-50	4.9191e-47	8	126.947	intron_variant	ENSBTAG00000006810	ODAM
Chr6:87334604	6	87334604	2.11833e-42	1.74508e-39	7	115.994	intron_variant	ENSBTAG00000006810	ODAM
Chr6:87334946	6	87334946	8.27473e-46	8.07719e-43	8	122.925	intron_variant	ENSBTAG00000006810	ODAM
Chr6:87336180	6	87336180	2.51243e-38	1.5379e-35	12	147.407	downstream_gene_variant	ENSBTAG00000006810	ODAM
Chr6:87336291	6	87336291	2.22019e-48	3.03317e-45	7	123.062	downstream_gene_variant	ENSBTAG00000006810	ODAM
Chr6:87336361	6	87336361	2.22568e-42	1.83123e-39	8	116.022	downstream_gene_variant	ENSBTAG00000006810	ODAM
Chr6:87336458	6	87336458	2.51223e-50	3.65944e-47	8	127.221	downstream_gene_variant	ENSBTAG00000006810	ODAM
Chr6:87336701	6	87336701	1.66121e-42	1.38756e-39	7	116.601	downstream_gene_variant	ENSBTAG00000006810	ODAM
Chr6:87337126	6	87337126	1.66121e-42	1.38756e-39	7	116.601	downstream_gene_variant	ENSBTAG00000006810	ODAM
Chr6:87337258	6	87337258	1.66121e-42	1.38756e-39	7	116.601	downstream_gene_variant	ENSBTAG00000006810	ODAM
Chr6:87338545	6	87338545	1.99083e-42	1.64209e-39	7	116.302	downstream_gene_variant	ENSBTAG00000006810	ODAM
Chr6:87338792	6	87338792	3.41461e-68	2.14588e-64	9	95.4562	downstream_gene_variant	ENSBTAG00000006810	ODAM
Chr6:87338824	6	87338824	1.99083e-42	1.64209e-39	7	116.302	downstream_gene_variant	ENSBTAG00000006810	ODAM
Chr6:87340085	6	87340085	2.91885e-44	2.58183e-41	8	120.245	downstream_gene_variant	ENSBTAG00000006810	ODAM
Chr6:87340134	6	87340134	1.66121e-42	1.38756e-39	7	116.601	downstream_gene_variant	ENSBTAG00000006810	ODAM
Chr6:87340304	6	87340304	1.99083e-42	1.64209e-39	7	116.302	downstream_gene_variant	ENSBTAG00000006810	ODAM
Chr6:87340643	6	87340643	2.57041e-48	3.50438e-45	7	122.866	downstream_gene_variant	ENSBTAG00000006810	ODAM
Chr6:87340655	6	87340655	1.66121e-42	1.38756e-39	7	116.601	downstream_gene_variant	ENSBTAG00000006810	ODAM
Chr6:87340943	6	87340943	2.55894e-50	3.71927e-47	8	127.156	intergenic_variant	.	.
Chr6:87341246	6	87341246	2.42238e-44	2.14843e-41	8	120.546	intergenic_variant	.	.
Chr6:87341309	6	87341309	2.42238e-44	2.14843e-41	8	120.546	intergenic_variant	.	.
Chr6:87342060	6	87342060	1.99083e-42	1.64209e-39	7	116.302	intergenic_variant	.	.
Chr6:87342199	6	87342199	1.66121e-42	1.38756e-39	7	116.601	intergenic_variant	.	.
Chr6:87342417	6	87342417	1.66121e-42	1.38756e-39	7	116.601	intergenic_variant	.	.
Chr6:87342587	6	87342587	1.99083e-42	1.64209e-39	7	116.302	intergenic_variant	.	.
Chr6:87342713	6	87342713	1.99083e-42	1.64209e-39	7	116.302	intergenic_variant	.	.
Chr6:87342829	6	87342829	1.99083e-42	1.64209e-39	7	116.302	intergenic_variant	.	.
Chr6:87343287	6	87343287	1.66121e-42	1.38756e-39	7	116.601	intergenic_variant	.	.
Chr6:87343372	6	87343372	1.99083e-42	1.64209e-39	7	116.302	intergenic_variant	.	.
Chr6:87343391	6	87343391	1.66121e-42	1.38756e-39	7	116.601	intergenic_variant	.	.
Chr6:87343451	6	87343451	1.99083e-42	1.64209e-39	7	116.302	intergenic_variant	.	.
Chr6:87343576	6	87343576	1.66121e-42	1.38756e-39	7	116.601	intergenic_variant	.	.
Chr6:87343645	6	87343645	1.66121e-42	1.38756e-39	7	116.601	intergenic_variant	.	.
Chr6:87343825	6	87343825	1.66121e-42	1.38756e-39	7	116.601	intergenic_variant	.	.
Chr6:87344800	6	87344800	3.01404e-45	2.72446e-42	8	122.457	intergenic_variant	.	.
Chr6:87344806	6	87344806	7.17677e-67	4.19087e-63	10	92.6681	intergenic_variant	.	.
Chr6:87344892	6	87344892	1.02211e-67	6.30331e-64	9	94.7751	intergenic_variant	.	.
Chr6:87344957	6	87344957	3.92452e-58	6.79696e-55	9	144.99	intergenic_variant	.	.
Chr6:87345321	6	87345321	2.83788e-49	3.98428e-46	9	127.755	intergenic_variant	.	.
Chr6:87345405	6	87345405	3.67119e-51	5.40733e-48	9	132.387	intergenic_variant	.	.
Chr6:87346331	6	87346331	1.28219e-67	7.83397e-64	9	94.2371	intergenic_variant	.	.
Chr6:87348537	6	87348537	2.90563e-50	4.21389e-47	8	125.504	intergenic_variant	.	.
Chr6:87352727	6	87352727	6.09952e-53	9.12663e-50	9	130.899	intergenic_variant	.	.
Chr6:87356212	6	87356212	4.09383e-50	5.89818e-47	7	121.93	intergenic_variant	.	.
Chr6:87357133	6	87357133	3.19901e-67	1.91901e-63	8	93.7161	intergenic_variant	.	.
Chr6:87358937	6	87358937	6.71262e-50	9.50516e-47	7	121.593	intergenic_variant	.	.
Chr6:87360733	6	87360733	6.61319e-67	3.89624e-63	7	93.839	intergenic_variant	.	.
Chr6:87367624	6	87367624	2.425e-49	3.41186e-46	7	121.764	intergenic_variant	.	.
Chr6:87367965	6	87367965	1.06933e-46	1.17211e-43	7	115.719	intergenic_variant	.	.
Chr6:87369373	6	87369373	6.28483e-56	1.05257e-52	7	135.099	intergenic_variant	.	.
Chr6:87371423	6	87371423	3.31884e-56	5.57246e-53	8	135.48	intergenic_variant	.	.
Chr6:87371528	6	87371528	1.10984e-53	1.66821e-50	7	130.602	intergenic_variant	.	.
Chr6:87373876	6	87373876	2.42759e-56	4.10737e-53	8	135.527	upstream_gene_variant	ENSBTAG00000039787	CSN3
Chr6:87374619	6	87374619	2.40829e-56	4.08519e-53	7	135.532	upstream_gene_variant	ENSBTAG00000039787	CSN3
Chr6:87374627	6	87374627	1.00743e-53	1.51774e-50	7	130.394	upstream_gene_variant	ENSBTAG00000039787	CSN3
Chr6:87374703	6	87374703	4.23879e-67	2.51984e-63	8	92.1659	upstream_gene_variant	ENSBTAG00000039787	CSN3
Chr6:87375796	6	87375796	8.56555e-68	5.33216e-64	9	92.3883	upstream_gene_variant	ENSBTAG00000039787	CSN3
Chr6:87376109	6	87376109	5.64351e-54	8.60032e-51	7	130.354	upstream_gene_variant	ENSBTAG00000039787	CSN3
Chr6:87376362	6	87376362	1.22313e-38	7.57837e-36	6	118.493	upstream_gene_variant	ENSBTAG00000039787	CSN3
Chr6:87376747	6	87376747	5.79506e-38	3.47631e-35	8	124.492	upstream_gene_variant	ENSBTAG00000039787	CSN3
Chr6:87377787	6	87377787	4.01885e-74	2.62563e-70	7	97.0509	upstream_gene_variant	ENSBTAG00000039787	CSN3
Chr6:87379776	6	87379776	2.57325e-38	1.57222e-35	8	125.417	intron_variant	ENSBTAG00000039787	CSN3
Chr6:87380982	6	87380982	1.22313e-38	7.57837e-36	6	118.493	intron_variant	ENSBTAG00000039787	CSN3
Chr6:87381125	6	87381125	2.57325e-38	1.57222e-35	8	125.417	intron_variant	ENSBTAG00000039787	CSN3
Chr6:87381159	6	87381159	1.22313e-38	7.57837e-36	6	118.493	intron_variant	ENSBTAG00000039787	CSN3
Chr6:87382865	6	87382865	6.23526e-39	3.89992e-36	6	119.314	intron_variant	ENSBTAG00000039787	CSN3
Chr6:87384587	6	87384587	1.27985e-38	7.90754e-36	6	118.569	intron_variant	ENSBTAG00000039787	CSN3
Chr6:87385199	6	87385199	6.23526e-39	3.89992e-36	6	119.314	intron_variant	ENSBTAG00000039787	CSN3
Chr6:87385233	6	87385233	6.23526e-39	3.89992e-36	6	119.314	intron_variant	ENSBTAG00000039787	CSN3
Chr6:87385474	6	87385474	6.23526e-39	3.89992e-36	6	119.314	intron_variant	ENSBTAG00000039787	CSN3
Chr6:87385492	6	87385492	6.23526e-39	3.89992e-36	6	119.314	intron_variant	ENSBTAG00000039787	CSN3
Chr6:87385639	6	87385639	6.23526e-39	3.89992e-36	6	119.314	intron_variant	ENSBTAG00000039787	CSN3
Chr6:87385989	6	87385989	1.27985e-38	7.90754e-36	6	118.569	intron_variant	ENSBTAG00000039787	CSN3
Chr6:87386044	6	87386044	6.23526e-39	3.89992e-36	6	119.314	intron_variant	ENSBTAG00000039787	CSN3
Chr6:87386153	6	87386153	3.43281e-37	1.8736e-34	6	114.589	intron_variant	ENSBTAG00000039787	CSN3
Chr6:87386448	6	87386448	7.07514e-39	4.42104e-36	6	119.096	intron_variant	ENSBTAG00000039787	CSN3
Chr6:87386490	6	87386490	4.32826e-38	2.61304e-35	8	125.101	intron_variant	ENSBTAG00000039787	CSN3
Chr6:87386635	6	87386635	4.71272e-39	2.9844e-36	6	119.489	intron_variant	ENSBTAG00000039787	CSN3
Chr6:87386752	6	87386752	4.71272e-39	2.9844e-36	6	119.489	intron_variant	ENSBTAG00000039787	CSN3
Chr6:87387054	6	87387054	3.51474e-38	2.13362e-35	8	126.092	intron_variant	ENSBTAG00000039787	CSN3
Chr6:87387208	6	87387208	5.30441e-38	3.19069e-35	8	125.622	intron_variant	ENSBTAG00000039787	CSN3
Chr6:87387418	6	87387418	6.23526e-39	3.89992e-36	6	119.314	intron_variant	ENSBTAG00000039787	CSN3
Chr6:87387537	6	87387537	4.79556e-40	3.11764e-37	8	129.885	intron_variant	ENSBTAG00000039787	CSN3
Chr6:87387585	6	87387585	5.70074e-40	3.69519e-37	8	129.594	intron_variant	ENSBTAG00000039787	CSN3
Chr6:87387598	6	87387598	5.35349e-39	3.38369e-36	7	119.518	intron_variant	ENSBTAG00000039787	CSN3
Chr6:87387791	6	87387791	6.23526e-39	3.89992e-36	6	119.314	intron_variant	ENSBTAG00000039787	CSN3
Chr6:87387870	6	87387870	6.23526e-39	3.89992e-36	6	119.314	intron_variant	ENSBTAG00000039787	CSN3
Chr6:87387947	6	87387947	1.38935e-39	8.88356e-37	8	128.785	intron_variant	ENSBTAG00000039787	CSN3
Chr6:87387979	6	87387979	1.36067e-39	8.72554e-37	8	129.296	intron_variant	ENSBTAG00000039787	CSN3
Chr6:87388064	6	87388064	5.77712e-39	3.64794e-36	7	119.431	intron_variant	ENSBTAG00000039787	CSN3
Chr6:87388076	6	87388076	4.53576e-39	2.87787e-36	7	119.905	intron_variant	ENSBTAG00000039787	CSN3
Chr6:87390612	6	87390612	2.73715e-36	1.29287e-33	6	126.607	missense_variant	ENSBTAG00000039787	CSN3
Chr6:87390673	6	87390673	5.07255e-36	2.35386e-33	6	126.158	synonymous_variant	ENSBTAG00000039787	CSN3
Chr6:87390681	6	87390681	3.02443e-37	1.66726e-34	6	129.798	3_prime_UTR_variant	ENSBTAG00000039787	CSN3
Chr6:87390993	6	87390993	1.70808e-39	1.08898e-36	7	125.824	intron_variant	ENSBTAG00000039787	CSN3
Chr6:87391018	6	87391018	8.22862e-35	3.38092e-32	7	123.456	intron_variant	ENSBTAG00000039787	CSN3
Chr6:87391208	6	87391208	2.38489e-34	9.70221e-32	7	122.612	intron_variant	ENSBTAG00000039787	CSN3
Chr6:87391483	6	87391483	1.07795e-35	4.56407e-33	8	126.64	intron_variant	ENSBTAG00000039787	CSN3
Chr6:87391701	6	87391701	1.39667e-38	8.62121e-36	7	123.222	intron_variant	ENSBTAG00000039787	CSN3
Chr6:87391848	6	87391848	2.1474e-34	8.76305e-32	7	123.195	intron_variant	ENSBTAG00000039787	CSN3
Chr6:87391903	6	87391903	5.86179e-36	2.69733e-33	7	127.44	intron_variant	ENSBTAG00000039787	CSN3
Chr6:87392123	6	87392123	2.24151e-38	1.37462e-35	7	122.108	intron_variant	ENSBTAG00000039787	CSN3
Chr6:87392211	6	87392211	5.63892e-36	2.60568e-33	7	122.575	intron_variant	ENSBTAG00000039787	CSN3
Chr6:87392502	6	87392502	9.08351e-36	3.91245e-33	7	121.758	intron_variant	ENSBTAG00000039787	CSN3
Chr6:87392580	6	87392580	5.68173e-34	2.29447e-31	7	116.23	splice_region_variant	ENSBTAG00000039787	CSN3
Chr6:87392592	6	87392592	1.20742e-35	5.07797e-33	7	121.369	3_prime_UTR_variant	ENSBTAG00000039787	CSN3
Chr6:87392635	6	87392635	1.37684e-35	5.76843e-33	7	121.103	3_prime_UTR_variant	ENSBTAG00000039787	CSN3
Chr6:87392665	6	87392665	2.26643e-39	1.44217e-36	8	121.398	3_prime_UTR_variant	ENSBTAG00000039787	CSN3
Chr6:87392674	6	87392674	1.37684e-35	5.76843e-33	7	121.103	3_prime_UTR_variant	ENSBTAG00000039787	CSN3
Chr6:87392713	6	87392713	1.37684e-35	5.76843e-33	7	121.103	3_prime_UTR_variant	ENSBTAG00000039787	CSN3
Chr6:87392837	6	87392837	1.51716e-39	9.68199e-37	8	121.813	downstream_gene_variant	ENSBTAG00000039787	CSN3
Chr6:87392889	6	87392889	2.99052e-34	1.21361e-31	7	116.675	downstream_gene_variant	ENSBTAG00000039787	CSN3
Chr6:87392916	6	87392916	2.99901e-34	1.21631e-31	7	116.674	downstream_gene_variant	ENSBTAG00000039787	CSN3
Chr6:87393040	6	87393040	8.15183e-39	5.0794e-36	8	119.512	downstream_gene_variant	ENSBTAG00000039787	CSN3
Chr6:87393050	6	87393050	5.88773e-34	2.37621e-31	7	116.086	downstream_gene_variant	ENSBTAG00000039787	CSN3
Chr6:87393155	6	87393155	5.1085e-34	2.06424e-31	7	116.269	downstream_gene_variant	ENSBTAG00000039787	CSN3
Chr6:87393370	6	87393370	3.14623e-35	1.30489e-32	7	118.336	downstream_gene_variant	ENSBTAG00000039787	CSN3
Chr6:87393396	6	87393396	3.35362e-34	1.35929e-31	7	116.575	downstream_gene_variant	ENSBTAG00000039787	CSN3
Chr6:87393516	6	87393516	2.2539e-34	9.18063e-32	9	116.608	downstream_gene_variant	ENSBTAG00000039787	CSN3
Chr6:87393534	6	87393534	3.8852e-34	1.57282e-31	9	115.603	downstream_gene_variant	ENSBTAG00000039787	CSN3
Chr6:87393578	6	87393578	2.05449e-34	8.38912e-32	7	117.405	downstream_gene_variant	ENSBTAG00000039787	CSN3
Chr6:87394196	6	87394196	1.03049e-35	4.38983e-33	7	121.562	downstream_gene_variant	ENSBTAG00000039787	CSN3
Chr6:87394500	6	87394500	1.80341e-36	8.59827e-34	7	122.589	downstream_gene_variant	ENSBTAG00000039787	CSN3
Chr6:87395020	6	87395020	7.05618e-36	3.21393e-33	7	121.644	downstream_gene_variant	ENSBTAG00000039787	CSN3
Chr6:87395085	6	87395085	9.22405e-36	3.97039e-33	8	121.357	downstream_gene_variant	ENSBTAG00000039787	CSN3
Chr6:87395256	6	87395256	3.0669e-35	1.27359e-32	7	120.181	downstream_gene_variant	ENSBTAG00000039787	CSN3
Chr6:87395304	6	87395304	3.11212e-35	1.29155e-32	7	119.977	downstream_gene_variant	ENSBTAG00000039787	CSN3
Chr6:87395315	6	87395315	2.99712e-35	1.24539e-32	7	120.032	downstream_gene_variant	ENSBTAG00000039787	CSN3
Chr6:87395360	6	87395360	1.07436e-35	4.56407e-33	7	121.569	downstream_gene_variant	ENSBTAG00000039787	CSN3
Chr6:87395419	6	87395419	6.6705e-36	3.05243e-33	7	122.387	downstream_gene_variant	ENSBTAG00000039787	CSN3
Chr6:87395450	6	87395450	4.77487e-37	2.49269e-34	8	113.77	downstream_gene_variant	ENSBTAG00000039787	CSN3
Chr6:87395469	6	87395469	7.07883e-37	3.5068e-34	9	113.02	downstream_gene_variant	ENSBTAG00000039787	CSN3
Chr6:87395556	6	87395556	1.45226e-35	6.08055e-33	7	121.535	downstream_gene_variant	ENSBTAG00000039787	CSN3
Chr6:87395691	6	87395691	8.35727e-41	6.43483e-38	10	125.921	downstream_gene_variant	ENSBTAG00000039787	CSN3
Chr6:87395795	6	87395795	9.08351e-36	3.91245e-33	7	121.758	downstream_gene_variant	ENSBTAG00000039787	CSN3
Chr6:87396135	6	87396135	9.08351e-36	3.91245e-33	7	121.758	downstream_gene_variant	ENSBTAG00000039787	CSN3
Chr6:87396151	6	87396151	9.08351e-36	3.91245e-33	7	121.758	downstream_gene_variant	ENSBTAG00000039787	CSN3
Chr6:87396177	6	87396177	9.08351e-36	3.91245e-33	7	121.758	downstream_gene_variant	ENSBTAG00000039787	CSN3
Chr6:87396206	6	87396206	9.08351e-36	3.91245e-33	7	121.758	downstream_gene_variant	ENSBTAG00000039787	CSN3
Chr6:87396248	6	87396248	1.10079e-35	4.64134e-33	7	121.459	downstream_gene_variant	ENSBTAG00000039787	CSN3
Chr6:87396306	6	87396306	9.08351e-36	3.91245e-33	7	121.758	downstream_gene_variant	ENSBTAG00000039787	CSN3
Chr6:87396356	6	87396356	9.08351e-36	3.91245e-33	7	121.758	downstream_gene_variant	ENSBTAG00000039787	CSN3
Chr6:87396747	6	87396747	9.08351e-36	3.91245e-33	7	121.758	downstream_gene_variant	ENSBTAG00000039787	CSN3
Chr6:87396772	6	87396772	9.08351e-36	3.91245e-33	7	121.758	downstream_gene_variant	ENSBTAG00000039787	CSN3
Chr6:87396835	6	87396835	9.08351e-36	3.91245e-33	7	121.758	downstream_gene_variant	ENSBTAG00000039787	CSN3
Chr6:87396909	6	87396909	9.08351e-36	3.91245e-33	7	121.758	downstream_gene_variant	ENSBTAG00000039787	CSN3
Chr6:87396937	6	87396937	6.62845e-41	5.13364e-38	10	126.087	downstream_gene_variant	ENSBTAG00000039787	CSN3
Chr6:87397034	6	87397034	9.35314e-36	4.01809e-33	7	121.729	downstream_gene_variant	ENSBTAG00000039787	CSN3
Chr6:87397397	6	87397397	9.35314e-36	4.01809e-33	7	121.729	downstream_gene_variant	ENSBTAG00000039787	CSN3
Chr6:87397552	6	87397552	9.08351e-36	3.91245e-33	7	121.758	downstream_gene_variant	ENSBTAG00000039787	CSN3
Chr6:87397722	6	87397722	1.08177e-35	4.56407e-33	7	121.79	downstream_gene_variant	ENSBTAG00000039787	CSN3
Chr6:87397732	6	87397732	1.08177e-35	4.56407e-33	7	121.79	downstream_gene_variant	ENSBTAG00000039787	CSN3
Chr6:87397814	6	87397814	9.08351e-36	3.91245e-33	7	121.758	intergenic_variant	.	.
Chr6:87397852	6	87397852	9.08351e-36	3.91245e-33	7	121.758	intergenic_variant	.	.
Chr6:87397977	6	87397977	9.08351e-36	3.91245e-33	7	121.758	intergenic_variant	.	.
Chr6:87398035	6	87398035	9.08351e-36	3.91245e-33	7	121.758	intergenic_variant	.	.
Chr6:87398180	6	87398180	9.08351e-36	3.91245e-33	7	121.758	intergenic_variant	.	.
Chr6:87398185	6	87398185	9.08351e-36	3.91245e-33	7	121.758	intergenic_variant	.	.
Chr6:87398297	6	87398297	1.08177e-35	4.56407e-33	7	121.79	intergenic_variant	.	.
Chr6:87398340	6	87398340	6.85392e-36	3.12553e-33	7	122.156	intergenic_variant	.	.
Chr6:87398364	6	87398364	6.85392e-36	3.12553e-33	7	122.156	intergenic_variant	.	.
Chr6:87398638	6	87398638	6.85392e-36	3.12553e-33	7	122.156	intergenic_variant	.	.
Chr6:87398651	6	87398651	6.85392e-36	3.12553e-33	7	122.156	intergenic_variant	.	.
Chr6:87398712	6	87398712	5.59046e-36	2.5851e-33	8	122.165	intergenic_variant	.	.
Chr6:87398804	6	87398804	7.0575e-36	3.21393e-33	7	122.126	intergenic_variant	.	.
Chr6:87398930	6	87398930	1.08177e-35	4.56407e-33	7	121.79	intergenic_variant	.	.
Chr6:87398940	6	87398940	1.08177e-35	4.56407e-33	7	121.79	intergenic_variant	.	.
Chr6:87399218	6	87399218	1.19973e-35	5.04883e-33	7	121.341	intergenic_variant	.	.
Chr6:87399233	6	87399233	9.08351e-36	3.91245e-33	7	121.758	intergenic_variant	.	.
Chr6:87399300	6	87399300	9.08351e-36	3.91245e-33	7	121.758	intergenic_variant	.	.
Chr6:87399343	6	87399343	1.08177e-35	4.56407e-33	7	121.79	intergenic_variant	.	.
Chr6:87399413	6	87399413	1.08177e-35	4.56407e-33	7	121.79	intergenic_variant	.	.
Chr6:87399514	6	87399514	1.08177e-35	4.56407e-33	7	121.79	intergenic_variant	.	.
Chr6:87399637	6	87399637	1.08177e-35	4.56407e-33	7	121.79	intergenic_variant	.	.
Chr6:87399800	6	87399800	1.08177e-35	4.56407e-33	7	121.79	intergenic_variant	.	.
Chr6:87400239	6	87400239	9.08351e-36	3.91245e-33	7	121.758	intergenic_variant	.	.
Chr6:87400258	6	87400258	1.56172e-41	1.26134e-38	11	127.4	intergenic_variant	.	.
Chr6:87400333	6	87400333	7.71217e-36	3.46188e-33	7	121.995	intergenic_variant	.	.
Chr6:87400425	6	87400425	9.08351e-36	3.91245e-33	7	121.758	intergenic_variant	.	.
Chr6:87400579	6	87400579	9.08351e-36	3.91245e-33	7	121.758	intergenic_variant	.	.
Chr6:87400728	6	87400728	9.08351e-36	3.91245e-33	7	121.758	intergenic_variant	.	.
Chr6:87401593	6	87401593	6.45104e-36	2.95406e-33	7	122.112	intergenic_variant	.	.
Chr6:87401694	6	87401694	9.08351e-36	3.91245e-33	7	121.758	intergenic_variant	.	.
Chr6:87402957	6	87402957	9.08351e-36	3.91245e-33	7	121.758	intergenic_variant	.	.
Chr6:87402988	6	87402988	9.35314e-36	4.01809e-33	7	121.729	intergenic_variant	.	.
Chr6:87403194	6	87403194	9.08351e-36	3.91245e-33	7	121.758	intergenic_variant	.	.
Chr6:87403275	6	87403275	9.08351e-36	3.91245e-33	7	121.758	intergenic_variant	.	.
Chr6:87403356	6	87403356	1.80322e-41	1.44403e-38	10	127.199	intergenic_variant	.	.
Chr6:87403624	6	87403624	8.3876e-36	3.71703e-33	7	122.099	intergenic_variant	.	.
Chr6:87403760	6	87403760	6.83985e-36	3.12553e-33	7	122.024	intergenic_variant	.	.
Chr6:87403768	6	87403768	2.28609e-41	1.82187e-38	10	126.821	intergenic_variant	.	.
Chr6:87403892	6	87403892	9.08351e-36	3.91245e-33	7	121.758	intergenic_variant	.	.
Chr6:87403939	6	87403939	9.08351e-36	3.91245e-33	7	121.758	intergenic_variant	.	.
Chr6:87404025	6	87404025	9.08351e-36	3.91245e-33	7	121.758	intergenic_variant	.	.
Chr6:87404049	6	87404049	9.08351e-36	3.91245e-33	7	121.758	intergenic_variant	.	.
Chr6:87404630	6	87404630	9.08351e-36	3.91245e-33	7	121.758	intergenic_variant	.	.
Chr6:87404683	6	87404683	9.08351e-36	3.91245e-33	7	121.758	intergenic_variant	.	.
Chr6:87404771	6	87404771	9.08351e-36	3.91245e-33	7	121.758	intergenic_variant	.	.
Chr6:87404937	6	87404937	3.74305e-41	2.94737e-38	9	126.372	intergenic_variant	.	.
Chr6:87405397	6	87405397	1.33155e-35	5.58932e-33	7	121.116	intergenic_variant	.	.
Chr6:87405453	6	87405453	4.26428e-41	3.32605e-38	9	126.265	intergenic_variant	.	.
Chr6:87405494	6	87405494	4.26428e-41	3.32605e-38	9	126.265	intergenic_variant	.	.
Chr6:87405554	6	87405554	1.33155e-35	5.58932e-33	7	121.116	intergenic_variant	.	.
Chr6:87405598	6	87405598	1.08177e-35	4.56407e-33	7	121.79	intergenic_variant	.	.
Chr6:87405618	6	87405618	2.79542e-41	2.21439e-38	11	126.671	intergenic_variant	.	.
Chr6:87405808	6	87405808	9.08351e-36	3.91245e-33	7	121.758	intergenic_variant	.	.
Chr6:87405833	6	87405833	9.08351e-36	3.91245e-33	7	121.758	intergenic_variant	.	.
Chr6:87405868	6	87405868	9.08351e-36	3.91245e-33	7	121.758	intergenic_variant	.	.
Chr6:87406435	6	87406435	2.19568e-41	1.75406e-38	9	126.323	intergenic_variant	.	.
Chr6:87406528	6	87406528	1.91778e-41	1.53391e-38	10	127.27	intergenic_variant	.	.
Chr6:87406609	6	87406609	2.50772e-41	1.99368e-38	10	126.844	intergenic_variant	.	.
Chr6:87406673	6	87406673	1.60876e-41	1.29144e-38	10	127.532	intergenic_variant	.	.
Chr6:87406733	6	87406733	1.60876e-41	1.29144e-38	10	127.532	intergenic_variant	.	.
Chr6:87406817	6	87406817	1.60876e-41	1.29144e-38	10	127.532	intergenic_variant	.	.
Chr6:87406868	6	87406868	1.60876e-41	1.29144e-38	10	127.532	intergenic_variant	.	.
Chr6:87406890	6	87406890	1.60876e-41	1.29144e-38	10	127.532	intergenic_variant	.	.
Chr6:87407109	6	87407109	9.5237e-45	8.48088e-42	8	96.2355	intergenic_variant	.	.
Chr6:87407118	6	87407118	3.93943e-41	3.09831e-38	10	126.145	intergenic_variant	.	.
Chr6:87407145	6	87407145	7.08194e-41	5.47202e-38	9	125.463	intergenic_variant	.	.
Chr6:87407175	6	87407175	4.46599e-41	3.47927e-38	9	126.081	intergenic_variant	.	.
Chr6:87407972	6	87407972	1.04776e-40	8.02995e-38	9	126.26	intergenic_variant	.	.
Chr6:87408056	6	87408056	3.743e-41	2.94737e-38	9	126.632	intergenic_variant	.	.
Chr6:87408089	6	87408089	3.743e-41	2.94737e-38	9	126.632	intergenic_variant	.	.
Chr6:87408167	6	87408167	4.09375e-41	3.2006e-38	9	126.704	intergenic_variant	.	.
Chr6:87408318	6	87408318	4.09375e-41	3.2006e-38	9	126.704	intergenic_variant	.	.
Chr6:87408491	6	87408491	2.62067e-41	2.08097e-38	9	127.56	intergenic_variant	.	.
Chr6:87408518	6	87408518	3.07719e-41	2.43176e-38	9	127.241	intergenic_variant	.	.
Chr6:87408904	6	87408904	4.09375e-41	3.2006e-38	9	126.704	intergenic_variant	.	.
Chr6:87408930	6	87408930	4.09375e-41	3.2006e-38	9	126.704	intergenic_variant	.	.
Chr6:87408983	6	87408983	4.09375e-41	3.2006e-38	9	126.704	intergenic_variant	.	.
Chr6:87409342	6	87409342	4.55171e-41	3.52938e-38	9	126.523	intergenic_variant	.	.
Chr6:87409360	6	87409360	4.55171e-41	3.52938e-38	9	126.523	intergenic_variant	.	.
Chr6:87409364	6	87409364	4.55171e-41	3.52938e-38	9	126.523	intergenic_variant	.	.
Chr6:87409806	6	87409806	4.55171e-41	3.52938e-38	9	126.523	intergenic_variant	.	.
Chr6:87409912	6	87409912	7.26289e-41	5.59873e-38	9	125.7	intergenic_variant	.	.
Chr6:87410014	6	87410014	7.26289e-41	5.59873e-38	9	125.7	intergenic_variant	.	.
Chr6:87410203	6	87410203	2.46101e-40	1.70223e-37	8	125.024	intergenic_variant	.	.
Chr6:87410226	6	87410226	1.23133e-40	9.38233e-38	9	125.503	intergenic_variant	.	.
Chr6:87410240	6	87410240	1.23133e-40	9.38233e-38	9	125.503	intergenic_variant	.	.
Chr6:87410429	6	87410429	1.19562e-40	9.13128e-38	9	125.836	intergenic_variant	.	.
Chr6:87410451	6	87410451	1.19562e-40	9.13128e-38	9	125.836	intergenic_variant	.	.
Chr6:87410740	6	87410740	1.50739e-40	1.13547e-37	9	125.307	intergenic_variant	.	.
Chr6:87411559	6	87411559	1.89297e-40	1.38789e-37	9	125.213	intergenic_variant	.	.
Chr6:87411572	6	87411572	1.89297e-40	1.38789e-37	9	125.213	intergenic_variant	.	.
Chr6:87412015	6	87412015	2.25569e-40	1.57175e-37	9	124.949	intergenic_variant	.	.
Chr6:87412143	6	87412143	2.25569e-40	1.57175e-37	9	124.949	intergenic_variant	.	.
Chr6:87412323	6	87412323	1.72078e-40	1.29032e-37	9	125.272	intergenic_variant	.	.
Chr6:87412346	6	87412346	2.12915e-40	1.48987e-37	9	124.889	intergenic_variant	.	.
Chr6:87412363	6	87412363	2.82408e-40	1.94115e-37	9	124.533	intergenic_variant	.	.
Chr6:87412386	6	87412386	2.70967e-40	1.86835e-37	9	124.839	intergenic_variant	.	.
Chr6:87412431	6	87412431	2.82072e-40	1.94086e-37	9	124.703	intergenic_variant	.	.
Chr6:87412499	6	87412499	9.7252e-41	7.47936e-38	9	126.158	intergenic_variant	.	.
Chr6:87412510	6	87412510	1.02262e-40	7.84638e-38	10	126.068	intergenic_variant	.	.
Chr6:87412517	6	87412517	9.99652e-41	7.67908e-38	10	126.021	intergenic_variant	.	.
Chr6:87412636	6	87412636	2.93461e-40	1.99017e-37	9	124.569	intergenic_variant	.	.
Chr6:87412749	6	87412749	2.34424e-40	1.62658e-37	9	124.984	intergenic_variant	.	.
Chr6:87412793	6	87412793	2.43237e-40	1.68419e-37	9	124.962	intergenic_variant	.	.
Chr6:87412848	6	87412848	1.94127e-40	1.42172e-37	8	125.181	intergenic_variant	.	.
Chr6:87412860	6	87412860	8.3281e-40	5.36137e-37	8	123.644	intergenic_variant	.	.
Chr6:87412873	6	87412873	6.29336e-40	4.07532e-37	8	124.083	intergenic_variant	.	.
Chr6:87412889	6	87412889	6.72651e-40	4.34303e-37	8	124.217	intergenic_variant	.	.
Chr6:87412932	6	87412932	1.51212e-39	9.65913e-37	10	122.87	intergenic_variant	.	.
Chr6:87414299	6	87414299	3.56232e-40	2.35064e-37	8	124.605	intergenic_variant	.	.
Chr6:87414337	6	87414337	3.4559e-40	2.2827e-37	8	124.984	intergenic_variant	.	.
Chr6:87414361	6	87414361	2.91952e-40	1.99017e-37	8	125.676	intergenic_variant	.	.
Chr6:87414367	6	87414367	2.91952e-40	1.99017e-37	8	125.676	intergenic_variant	.	.
Chr6:87414438	6	87414438	1.80511e-40	1.32938e-37	8	125.264	intergenic_variant	.	.
Chr6:87414460	6	87414460	1.80511e-40	1.32938e-37	8	125.264	intergenic_variant	.	.
Chr6:87414561	6	87414561	1.80511e-40	1.32938e-37	8	125.264	intergenic_variant	.	.
Chr6:87414599	6	87414599	1.80511e-40	1.32938e-37	8	125.264	intergenic_variant	.	.
Chr6:87414658	6	87414658	1.80511e-40	1.32938e-37	8	125.264	intergenic_variant	.	.
Chr6:87414889	6	87414889	1.5781e-40	1.18467e-37	9	126.069	intergenic_variant	.	.
Chr6:87414992	6	87414992	2.07353e-40	1.45249e-37	9	125.176	intergenic_variant	.	.
Chr6:87415034	6	87415034	2.07353e-40	1.45249e-37	9	125.176	intergenic_variant	.	.
Chr6:87415040	6	87415040	2.07353e-40	1.45249e-37	9	125.176	intergenic_variant	.	.
Chr6:87415048	6	87415048	2.07353e-40	1.45249e-37	9	125.176	intergenic_variant	.	.
Chr6:87415297	6	87415297	2.50579e-40	1.73139e-37	9	124.732	intergenic_variant	.	.
Chr6:87415331	6	87415331	2.76801e-40	1.90658e-37	9	124.569	intergenic_variant	.	.
Chr6:87415347	6	87415347	5.55086e-40	3.60158e-37	8	123.657	intergenic_variant	.	.
Chr6:87415362	6	87415362	2.29298e-40	1.59269e-37	9	125.012	intergenic_variant	.	.
Chr6:87415387	6	87415387	2.29298e-40	1.59269e-37	9	125.012	intergenic_variant	.	.
Chr6:87415455	6	87415455	1.78984e-40	1.32553e-37	9	125.339	intergenic_variant	.	.
Chr6:87415504	6	87415504	1.55118e-40	1.16712e-37	9	125.789	intergenic_variant	.	.
Chr6:87415529	6	87415529	1.40798e-40	1.0618e-37	9	125.689	intergenic_variant	.	.
Chr6:87415545	6	87415545	1.40798e-40	1.0618e-37	9	125.689	intergenic_variant	.	.
Chr6:87415600	6	87415600	2.29073e-40	1.59269e-37	9	125.396	intergenic_variant	.	.
Chr6:87415608	6	87415608	1.34479e-40	1.01763e-37	9	126.053	intergenic_variant	.	.
Chr6:87415621	6	87415621	1.35818e-40	1.02659e-37	9	126.116	intergenic_variant	.	.
Chr6:87415649	6	87415649	1.07821e-40	8.2537e-38	8	126.083	intergenic_variant	.	.
Chr6:87415683	6	87415683	1.76337e-40	1.31478e-37	9	125.451	intergenic_variant	.	.
Chr6:87415705	6	87415705	1.37029e-36	6.56647e-34	7	112.957	intergenic_variant	.	.
Chr6:87415715	6	87415715	1.18914e-36	5.71918e-34	7	113.357	intergenic_variant	.	.
Chr6:87415816	6	87415816	2.15969e-40	1.50964e-37	9	125.243	intergenic_variant	.	.
Chr6:87415832	6	87415832	1.56732e-40	1.17792e-37	9	125.318	intergenic_variant	.	.
Chr6:87415855	6	87415855	3.03428e-40	2.05355e-37	9	124.503	intergenic_variant	.	.
Chr6:87415898	6	87415898	2.2174e-40	1.54834e-37	9	125.119	intergenic_variant	.	.
Chr6:87415929	6	87415929	4.5021e-40	2.93845e-37	9	124.35	intergenic_variant	.	.
Chr6:87415933	6	87415933	4.5021e-40	2.93845e-37	9	124.35	intergenic_variant	.	.
Chr6:87415937	6	87415937	4.5021e-40	2.93845e-37	9	124.35	intergenic_variant	.	.
Chr6:87415998	6	87415998	2.07156e-40	1.45249e-37	10	124.868	intergenic_variant	.	.
Chr6:87416005	6	87416005	2.07156e-40	1.45249e-37	10	124.868	intergenic_variant	.	.
Chr6:87416130	6	87416130	2.07353e-40	1.45249e-37	9	125.176	intergenic_variant	.	.
Chr6:87416149	6	87416149	2.07353e-40	1.45249e-37	9	125.176	intergenic_variant	.	.
Chr6:87416179	6	87416179	2.07353e-40	1.45249e-37	9	125.176	intergenic_variant	.	.
Chr6:87416277	6	87416277	2.07353e-40	1.45249e-37	9	125.176	intergenic_variant	.	.
Chr6:87416324	6	87416324	2.07353e-40	1.45249e-37	9	125.176	intergenic_variant	.	.
Chr6:87416363	6	87416363	2.07353e-40	1.45249e-37	9	125.176	intergenic_variant	.	.
Chr6:87416412	6	87416412	2.07353e-40	1.45249e-37	9	125.176	intergenic_variant	.	.
Chr6:87416441	6	87416441	2.07353e-40	1.45249e-37	9	125.176	intergenic_variant	.	.
Chr6:87416464	6	87416464	2.07353e-40	1.45249e-37	9	125.176	intergenic_variant	.	.
Chr6:87416505	6	87416505	1.33723e-40	1.01308e-37	9	126.007	intergenic_variant	.	.
Chr6:87416530	6	87416530	1.33723e-40	1.01308e-37	9	126.007	intergenic_variant	.	.
Chr6:87416541	6	87416541	1.33723e-40	1.01308e-37	9	126.007	intergenic_variant	.	.
Chr6:87416545	6	87416545	1.33723e-40	1.01308e-37	9	126.007	intergenic_variant	.	.
Chr6:87416627	6	87416627	1.89246e-40	1.38789e-37	9	125.548	intergenic_variant	.	.
Chr6:87416649	6	87416649	2.9337e-40	1.99017e-37	9	124.716	intergenic_variant	.	.
Chr6:87416735	6	87416735	2.07353e-40	1.45249e-37	9	125.176	intergenic_variant	.	.
Chr6:87416740	6	87416740	2.07353e-40	1.45249e-37	9	125.176	intergenic_variant	.	.
Chr6:87416998	6	87416998	2.86048e-40	1.95801e-37	9	124.793	intergenic_variant	.	.
Chr6:87417019	6	87417019	2.86048e-40	1.95801e-37	9	124.793	intergenic_variant	.	.
Chr6:87417060	6	87417060	2.86048e-40	1.95801e-37	9	124.793	intergenic_variant	.	.
Chr6:87417093	6	87417093	2.07353e-40	1.45249e-37	9	125.176	intergenic_variant	.	.
Chr6:87417168	6	87417168	2.07353e-40	1.45249e-37	9	125.176	intergenic_variant	.	.
Chr6:87417191	6	87417191	2.07353e-40	1.45249e-37	9	125.176	intergenic_variant	.	.
Chr6:87417237	6	87417237	2.07353e-40	1.45249e-37	9	125.176	intergenic_variant	.	.
Chr6:87417317	6	87417317	2.07353e-40	1.45249e-37	9	125.176	intergenic_variant	.	.
Chr6:87417639	6	87417639	1.78984e-40	1.32553e-37	9	125.339	intergenic_variant	.	.
Chr6:87417647	6	87417647	1.78984e-40	1.32553e-37	9	125.339	intergenic_variant	.	.
Chr6:87417679	6	87417679	1.78984e-40	1.32553e-37	9	125.339	intergenic_variant	.	.
Chr6:87417870	6	87417870	4.20586e-40	2.75874e-37	9	124.313	intergenic_variant	.	.
Chr6:87417887	6	87417887	3.39983e-37	1.85714e-34	8	118.374	intergenic_variant	.	.
Chr6:87417919	6	87417919	2.99033e-40	2.02588e-37	9	124.988	intergenic_variant	.	.
Chr6:87417932	6	87417932	4.08802e-40	2.69215e-37	9	124.658	intergenic_variant	.	.
Chr6:87417959	6	87417959	2.53682e-40	1.75099e-37	10	125.005	intergenic_variant	.	.
Chr6:87417980	6	87417980	1.83495e-40	1.34985e-37	9	125.385	intergenic_variant	.	.
Chr6:87418019	6	87418019	1.78984e-40	1.32553e-37	9	125.339	intergenic_variant	.	.
Chr6:87418133	6	87418133	1.78984e-40	1.32553e-37	9	125.339	intergenic_variant	.	.
Chr6:87418180	6	87418180	3.26738e-40	2.20678e-37	9	124.579	intergenic_variant	.	.
Chr6:87418468	6	87418468	2.39549e-40	1.66039e-37	9	125.184	intergenic_variant	.	.
Chr6:87418507	6	87418507	2.07353e-40	1.45249e-37	9	125.176	intergenic_variant	.	.
Chr6:87418683	6	87418683	2.07353e-40	1.45249e-37	9	125.176	intergenic_variant	.	.
Chr6:87418794	6	87418794	2.07353e-40	1.45249e-37	9	125.176	intergenic_variant	.	.
Chr6:87418840	6	87418840	6.46117e-40	4.17579e-37	9	123.976	intergenic_variant	.	.
Chr6:87418845	6	87418845	6.46117e-40	4.17579e-37	9	123.976	intergenic_variant	.	.
Chr6:87418897	6	87418897	2.07353e-40	1.45249e-37	9	125.176	intergenic_variant	.	.
Chr6:87419150	6	87419150	2.07353e-40	1.45249e-37	9	125.176	intergenic_variant	.	.
Chr6:87419216	6	87419216	2.07353e-40	1.45249e-37	9	125.176	intergenic_variant	.	.
Chr6:87419251	6	87419251	2.07353e-40	1.45249e-37	9	125.176	intergenic_variant	.	.
Chr6:87419305	6	87419305	2.07353e-40	1.45249e-37	9	125.176	intergenic_variant	.	.
Chr6:87419344	6	87419344	2.07353e-40	1.45249e-37	9	125.176	intergenic_variant	.	.
Chr6:87419411	6	87419411	2.07353e-40	1.45249e-37	9	125.176	intergenic_variant	.	.
Chr6:87419423	6	87419423	3.21921e-40	2.17647e-37	9	124.49	intergenic_variant	.	.
Chr6:87419461	6	87419461	2.07353e-40	1.45249e-37	9	125.176	intergenic_variant	.	.
Chr6:87419468	6	87419468	2.07353e-40	1.45249e-37	9	125.176	intergenic_variant	.	.
Chr6:87419492	6	87419492	2.9337e-40	1.99017e-37	9	124.716	intergenic_variant	.	.
Chr6:87419522	6	87419522	2.9337e-40	1.99017e-37	9	124.716	intergenic_variant	.	.
Chr6:87419686	6	87419686	2.07353e-40	1.45249e-37	9	125.176	intergenic_variant	.	.
Chr6:87419712	6	87419712	2.07353e-40	1.45249e-37	9	125.176	intergenic_variant	.	.
Chr6:87419803	6	87419803	2.90529e-40	1.98663e-37	9	124.949	intergenic_variant	.	.
Chr6:87419813	6	87419813	2.90008e-39	1.8436e-36	9	122.642	intergenic_variant	.	.
Chr6:87419840	6	87419840	4.18861e-40	2.75016e-37	9	125.248	intergenic_variant	.	.
Chr6:87419918	6	87419918	2.18191e-39	1.38973e-36	8	123.569	intergenic_variant	.	.
Chr6:87420108	6	87420108	2.07353e-40	1.45249e-37	9	125.176	intergenic_variant	.	.
Chr6:87420199	6	87420199	2.07353e-40	1.45249e-37	9	125.176	intergenic_variant	.	.
Chr6:87420297	6	87420297	1.76253e-40	1.31478e-37	9	125.105	intergenic_variant	.	.
Chr6:87420318	6	87420318	1.76253e-40	1.31478e-37	9	125.105	intergenic_variant	.	.
Chr6:87420412	6	87420412	1.76253e-40	1.31478e-37	9	125.105	intergenic_variant	.	.
Chr6:87420420	6	87420420	1.76253e-40	1.31478e-37	9	125.105	intergenic_variant	.	.
Chr6:87420631	6	87420631	2.9337e-40	1.99017e-37	9	124.716	intergenic_variant	.	.
Chr6:87420651	6	87420651	2.9337e-40	1.99017e-37	9	124.716	intergenic_variant	.	.
Chr6:87420721	6	87420721	2.07353e-40	1.45249e-37	9	125.176	intergenic_variant	.	.
Chr6:87420807	6	87420807	2.07353e-40	1.45249e-37	9	125.176	intergenic_variant	.	.
Chr6:87420823	6	87420823	3.37293e-40	2.23013e-37	9	124.677	intergenic_variant	.	.
Chr6:87420944	6	87420944	3.37293e-40	2.23013e-37	9	124.677	intergenic_variant	.	.
Chr6:87421034	6	87421034	3.37293e-40	2.23013e-37	9	124.677	intergenic_variant	.	.
Chr6:87421141	6	87421141	4.64572e-40	3.0262e-37	9	124.295	intergenic_variant	.	.
Chr6:87421310	6	87421310	4.11945e-40	2.70744e-37	9	124.714	intergenic_variant	.	.
Chr6:87421346	6	87421346	4.11945e-40	2.70744e-37	9	124.714	intergenic_variant	.	.
Chr6:87421421	6	87421421	4.64572e-40	3.0262e-37	9	124.295	intergenic_variant	.	.
Chr6:87421550	6	87421550	3.37293e-40	2.23013e-37	9	124.677	intergenic_variant	.	.
Chr6:87421653	6	87421653	2.03054e-40	1.45249e-37	9	125.182	intergenic_variant	.	.
Chr6:87421697	6	87421697	2.85159e-40	1.95801e-37	9	124.854	intergenic_variant	.	.
Chr6:87421725	6	87421725	4.3372e-40	2.84206e-37	9	124.298	intergenic_variant	.	.
Chr6:87421733	6	87421733	3.37293e-40	2.23013e-37	9	124.677	intergenic_variant	.	.
Chr6:87421806	6	87421806	3.37293e-40	2.23013e-37	9	124.677	intergenic_variant	.	.
Chr6:87421907	6	87421907	3.37293e-40	2.23013e-37	9	124.677	intergenic_variant	.	.
Chr6:87421971	6	87421971	3.37293e-40	2.23013e-37	9	124.677	intergenic_variant	.	.
Chr6:87422022	6	87422022	3.37293e-40	2.23013e-37	9	124.677	intergenic_variant	.	.
Chr6:87422031	6	87422031	3.37293e-40	2.23013e-37	9	124.677	intergenic_variant	.	.
Chr6:87422049	6	87422049	3.37293e-40	2.23013e-37	9	124.677	intergenic_variant	.	.
Chr6:87422145	6	87422145	3.37293e-40	2.23013e-37	9	124.677	intergenic_variant	.	.
Chr6:87422215	6	87422215	3.37293e-40	2.23013e-37	9	124.677	intergenic_variant	.	.
Chr6:87422268	6	87422268	3.37293e-40	2.23013e-37	9	124.677	intergenic_variant	.	.
Chr6:87422313	6	87422313	3.37293e-40	2.23013e-37	9	124.677	intergenic_variant	.	.
Chr6:87422347	6	87422347	4.72714e-40	3.0762e-37	9	124.348	intergenic_variant	.	.
Chr6:87422407	6	87422407	3.37293e-40	2.23013e-37	9	124.677	intergenic_variant	.	.
Chr6:87422427	6	87422427	3.37293e-40	2.23013e-37	9	124.677	intergenic_variant	.	.
Chr6:87422552	6	87422552	3.37293e-40	2.23013e-37	9	124.677	intergenic_variant	.	.
Chr6:87422607	6	87422607	3.37293e-40	2.23013e-37	9	124.677	intergenic_variant	.	.
Chr6:87422625	6	87422625	3.37293e-40	2.23013e-37	9	124.677	intergenic_variant	.	.
Chr6:87422713	6	87422713	3.37293e-40	2.23013e-37	9	124.677	intergenic_variant	.	.
Chr6:87434089	6	87434089	1.29846e-40	9.88239e-38	10	125.421	intergenic_variant	.	.
Chr11:103287263	11	103287263	1.51245e-39	8.43984e-36	10	130.549	intron_variant	ENSBTAG00000048091	.
Chr11:103287882	11	103287882	2.3813e-39	1.18786e-35	10	127.663	downstream_gene_variant	ENSBTAG00000048091	.
Chr11:103287893	11	103287893	2.20166e-40	2.96967e-36	10	131.598	downstream_gene_variant	ENSBTAG00000048091	.
Chr11:103287957	11	103287957	1.80212e-39	9.40941e-36	9	127.656	downstream_gene_variant	ENSBTAG00000048091	.
Chr11:103287995	11	103287995	1.46795e-39	8.386e-36	10	129.095	downstream_gene_variant	ENSBTAG00000048091	.
Chr11:103288014	11	103288014	3.02852e-39	1.47059e-35	10	126.833	downstream_gene_variant	ENSBTAG00000048091	.
Chr11:103288085	11	103288085	1.0267e-39	7.38802e-36	10	130.168	downstream_gene_variant	ENSBTAG00000048091	.
Chr11:103288096	11	103288096	9.50699e-40	7.32764e-36	10	130.325	downstream_gene_variant	ENSBTAG00000048091	.
Chr11:103288122	11	103288122	1.18675e-39	7.38802e-36	10	130.139	downstream_gene_variant	ENSBTAG00000048091	.
Chr11:103288126	11	103288126	1.18675e-39	7.38802e-36	10	130.139	downstream_gene_variant	ENSBTAG00000048091	.
Chr11:103288207	11	103288207	1.18287e-39	7.38802e-36	10	130.268	downstream_gene_variant	ENSBTAG00000048091	.
Chr11:103288222	11	103288222	1.23425e-39	7.58644e-36	10	130.486	downstream_gene_variant	ENSBTAG00000048091	.
Chr11:103288226	11	103288226	1.31518e-39	7.88428e-36	10	130.461	downstream_gene_variant	ENSBTAG00000048091	.
Chr11:103288245	11	103288245	2.39734e-39	1.18786e-35	10	128.93	downstream_gene_variant	ENSBTAG00000048091	.
Chr11:103288250	11	103288250	2.25255e-39	1.13937e-35	10	129.008	downstream_gene_variant	ENSBTAG00000048091	.
Chr11:103288282	11	103288282	4.30129e-39	1.98917e-35	10	128.324	downstream_gene_variant	ENSBTAG00000048091	.
Chr11:103288304	11	103288304	2.05466e-39	1.06139e-35	10	129.051	downstream_gene_variant	ENSBTAG00000048091	.
Chr11:103288324	11	103288324	5.42753e-40	5.16766e-36	10	130.759	downstream_gene_variant	ENSBTAG00000048091	.
Chr11:103288332	11	103288332	1.08857e-39	7.38802e-36	10	130.101	downstream_gene_variant	ENSBTAG00000048091	.
Chr11:103288336	11	103288336	1.08857e-39	7.38802e-36	10	130.101	downstream_gene_variant	ENSBTAG00000048091	.
Chr11:103288356	11	103288356	1.10353e-39	7.38802e-36	10	131.177	downstream_gene_variant	ENSBTAG00000048091	.
Chr11:103288362	11	103288362	9.81106e-40	7.38802e-36	10	131.334	downstream_gene_variant	ENSBTAG00000048091	.
Chr11:103288387	11	103288387	4.04921e-40	4.5726e-36	10	131.261	downstream_gene_variant	ENSBTAG00000048091	.
Chr11:103288438	11	103288438	2.80062e-40	3.487e-36	10	130.531	downstream_gene_variant	ENSBTAG00000048091	.
Chr11:103288459	11	103288459	6.23208e-40	5.65666e-36	10	129.076	downstream_gene_variant	ENSBTAG00000048091	.
Chr11:103288465	11	103288465	6.23208e-40	5.65666e-36	10	129.076	downstream_gene_variant	ENSBTAG00000048091	.
Chr11:103288470	11	103288470	3.67987e-39	1.73483e-35	9	125.794	downstream_gene_variant	ENSBTAG00000048091	.
Chr11:103288532	11	103288532	4.60719e-40	4.79574e-36	10	130.422	downstream_gene_variant	ENSBTAG00000048091	.
Chr11:103288552	11	103288552	4.78366e-40	4.79574e-36	10	130.34	downstream_gene_variant	ENSBTAG00000048091	.
Chr11:103288558	11	103288558	2.72079e-39	1.33451e-35	9	126.997	downstream_gene_variant	ENSBTAG00000048091	.
Chr11:103288588	11	103288588	4.9117e-40	4.79574e-36	10	130.193	downstream_gene_variant	ENSBTAG00000048091	.
Chr11:103288704	11	103288704	4.83569e-39	2.21521e-35	10	125.549	downstream_gene_variant	ENSBTAG00000048091	.
Chr11:103288765	11	103288765	6.95788e-40	6.03324e-36	10	129.846	downstream_gene_variant	ENSBTAG00000048091	.
Chr11:103288796	11	103288796	4.59236e-40	4.79574e-36	10	130.211	downstream_gene_variant	ENSBTAG00000048091	.
Chr11:103288868	11	103288868	4.03398e-39	1.88349e-35	10	127.98	downstream_gene_variant	ENSBTAG00000048091	.
Chr11:103288911	11	103288911	3.06909e-39	1.47554e-35	10	128.262	downstream_gene_variant	ENSBTAG00000048091	.
Chr11:103288953	11	103288953	1.56428e-39	8.43984e-36	10	128.811	downstream_gene_variant	ENSBTAG00000048091	.
Chr11:103288964	11	103288964	1.56428e-39	8.43984e-36	10	128.811	downstream_gene_variant	ENSBTAG00000048091	.
Chr11:103288985	11	103288985	1.76364e-39	9.40941e-36	10	128.872	downstream_gene_variant	ENSBTAG00000048091	.
Chr11:103288991	11	103288991	1.55507e-39	8.43984e-36	10	128.899	downstream_gene_variant	ENSBTAG00000048091	.
Chr11:103289035	11	103289035	1.04244e-39	7.38802e-36	10	129.484	downstream_gene_variant	ENSBTAG00000048091	.
Chr11:103289122	11	103289122	1.38241e-39	8.04523e-36	10	128.937	downstream_gene_variant	ENSBTAG00000048091	.
Chr11:103289186	11	103289186	3.76158e-40	4.45501e-36	9	130.365	downstream_gene_variant	ENSBTAG00000048091	.
Chr11:103289227	11	103289227	4.93815e-40	4.79574e-36	9	130.086	downstream_gene_variant	ENSBTAG00000048091	.
Chr11:103289237	11	103289237	4.93815e-40	4.79574e-36	9	130.086	downstream_gene_variant	ENSBTAG00000048091	.
Chr11:103289268	11	103289268	1.18042e-39	7.38802e-36	10	128.648	downstream_gene_variant	ENSBTAG00000048091	.
Chr11:103289371	11	103289371	2.30779e-40	3.0287e-36	9	131.206	downstream_gene_variant	ENSBTAG00000048091	.
Chr11:103289668	11	103289668	1.03601e-38	4.61529e-35	10	125.514	downstream_gene_variant	ENSBTAG00000048091	.
Chr11:103289806	11	103289806	1.14517e-39	7.38802e-36	9	129.151	downstream_gene_variant	ENSBTAG00000048091	.
Chr11:103289831	11	103289831	1.35127e-39	8.00183e-36	10	128.796	downstream_gene_variant	ENSBTAG00000048091	.
Chr11:103289955	11	103289955	1.168e-39	7.38802e-36	9	129.019	downstream_gene_variant	ENSBTAG00000048091	.
Chr11:103289966	11	103289966	1.52716e-39	8.43984e-36	9	128.973	downstream_gene_variant	ENSBTAG00000048091	.
Chr11:103290004	11	103290004	7.42313e-40	6.2099e-36	9	129.607	downstream_gene_variant	ENSBTAG00000048091	.
Chr11:103290017	11	103290017	8.60484e-39	3.86884e-35	10	126.036	downstream_gene_variant	ENSBTAG00000048091	.
Chr11:103290087	11	103290087	3.24585e-39	1.54522e-35	10	126.566	downstream_gene_variant	ENSBTAG00000048091	.
Chr11:103290133	11	103290133	4.75077e-40	4.79574e-36	9	130.057	downstream_gene_variant	ENSBTAG00000048091	.
Chr11:103290538	11	103290538	7.40264e-40	6.2099e-36	9	129.607	downstream_gene_variant	ENSBTAG00000048091	.
Chr11:103290621	11	103290621	3.96514e-40	4.5726e-36	9	130.302	downstream_gene_variant	ENSBTAG00000048091	.
Chr11:103290687	11	103290687	2.40373e-40	3.0716e-36	9	129.973	downstream_gene_variant	ENSBTAG00000048091	.
Chr11:103290706	11	103290706	2.17029e-39	1.10932e-35	9	128.27	downstream_gene_variant	ENSBTAG00000048091	.
Chr11:103290852	11	103290852	6.81967e-40	6.02092e-36	9	129.85	downstream_gene_variant	ENSBTAG00000048091	.
Chr11:103290920	11	103290920	7.71935e-40	6.2099e-36	9	129.599	downstream_gene_variant	ENSBTAG00000048091	.
Chr11:103291134	11	103291134	2.6039e-43	7.43767e-39	10	139.711	downstream_gene_variant	ENSBTAG00000048091	.
Chr11:103291146	11	103291146	3.19564e-43	7.75872e-39	10	139.078	downstream_gene_variant	ENSBTAG00000048091	.
Chr11:103291319	11	103291319	3.43306e-44	4.9919e-39	11	142.127	downstream_gene_variant	ENSBTAG00000048091	.
Chr11:103291675	11	103291675	1.79698e-43	6.78387e-39	11	139.882	downstream_gene_variant	ENSBTAG00000048091	.
Chr11:103291679	11	103291679	1.77827e-43	6.78387e-39	11	140.083	downstream_gene_variant	ENSBTAG00000048091	.
Chr11:103291891	11	103291891	5.62251e-44	4.9919e-39	11	140.674	downstream_gene_variant	ENSBTAG00000048091	.
Chr11:103291906	11	103291906	2.96237e-43	7.61545e-39	12	137.497	downstream_gene_variant	ENSBTAG00000048091	.
Chr11:103291944	11	103291944	5.62251e-44	4.9919e-39	11	140.674	downstream_gene_variant	ENSBTAG00000048091	.
Chr11:103292014	11	103292014	6.16816e-44	4.9919e-39	11	140.519	downstream_gene_variant	ENSBTAG00000048091	.
Chr11:103292067	11	103292067	5.71555e-44	4.9919e-39	11	140.526	downstream_gene_variant	ENSBTAG00000048091	.
Chr11:103292127	11	103292127	3.32972e-44	4.9919e-39	11	140.952	downstream_gene_variant	ENSBTAG00000048091	.
Chr11:103292307	11	103292307	1.28602e-43	6.78387e-39	11	139.867	downstream_gene_variant	ENSBTAG00000048091	.
Chr11:103292320	11	103292320	1.2447e-43	6.78387e-39	11	139.8	downstream_gene_variant	ENSBTAG00000048091	.
Chr11:103292402	11	103292402	8.05755e-43	1.56504e-38	11	138.881	downstream_gene_variant	ENSBTAG00000048091	.
Chr11:103292448	11	103292448	1.81618e-43	6.78387e-39	11	140.08	downstream_gene_variant	ENSBTAG00000048091	.
Chr11:103292468	11	103292468	1.98991e-43	6.90187e-39	11	140.498	downstream_gene_variant	ENSBTAG00000048091	.
Chr11:103292523	11	103292523	2.48905e-43	7.43767e-39	12	137.679	intergenic_variant	.	.
Chr11:103292575	11	103292575	4.34443e-43	1.00456e-38	12	137.506	intergenic_variant	.	.
Chr11:103292628	11	103292628	1.58064e-43	6.78387e-39	11	140.46	intergenic_variant	.	.
Chr11:103292677	11	103292677	9.52205e-44	6.60533e-39	11	140.903	intergenic_variant	.	.
Chr11:103292742	11	103292742	1.04839e-39	7.38802e-36	10	131.608	intergenic_variant	.	.
Chr11:103292747	11	103292747	1.09831e-39	7.38802e-36	10	131.182	intergenic_variant	.	.
Chr11:103292762	11	103292762	1.50059e-36	5.73748e-33	10	127.065	intergenic_variant	.	.
Chr11:103292781	11	103292781	1.99243e-36	7.44219e-33	10	127.148	intergenic_variant	.	.
Chr11:103292803	11	103292803	3.2576e-37	1.32927e-33	11	127.107	intergenic_variant	.	.
Chr11:103293198	11	103293198	1.60002e-42	2.77478e-38	12	136.243	intergenic_variant	.	.
Chr11:103293370	11	103293370	7.35756e-43	1.48862e-38	11	139.223	intergenic_variant	.	.
Chr11:103293458	11	103293458	2.31267e-43	7.43767e-39	12	138.019	intergenic_variant	.	.
Chr11:103293485	11	103293485	9.77821e-43	1.8262e-38	11	138.525	intergenic_variant	.	.
Chr11:103293584	11	103293584	1.08677e-41	1.64911e-37	10	135.814	intergenic_variant	.	.
Chr11:103293600	11	103293600	6.25164e-43	1.31986e-38	11	138.902	intergenic_variant	.	.
Chr11:103293623	11	103293623	2.9798e-43	7.61545e-39	12	137.506	intergenic_variant	.	.
Chr11:103293813	11	103293813	7.77764e-42	1.25889e-37	10	136.927	intergenic_variant	.	.
Chr11:103293911	11	103293911	5.39427e-42	9.03227e-38	11	137.149	intergenic_variant	.	.
Chr11:103293921	11	103293921	1.24244e-41	1.77443e-37	11	136.456	intergenic_variant	.	.
Chr11:103293968	11	103293968	1.12292e-41	1.65234e-37	11	137.251	intergenic_variant	.	.
Chr11:103294139	11	103294139	1.03328e-41	1.61853e-37	10	136.786	intergenic_variant	.	.
Chr11:103294245	11	103294245	3.56474e-41	4.94563e-37	11	135.59	intergenic_variant	.	.
Chr11:103294259	11	103294259	6.29059e-40	5.65666e-36	10	130.643	intergenic_variant	.	.
Chr11:103294366	11	103294366	1.37026e-42	2.46435e-38	12	136.226	intergenic_variant	.	.
Chr11:103294403	11	103294403	2.54639e-38	1.0837e-34	9	126.932	intergenic_variant	.	.
Chr11:103294429	11	103294429	1.72285e-38	7.46949e-35	9	127.079	intergenic_variant	.	.
Chr11:103294434	11	103294434	1.71958e-38	7.46949e-35	9	127.066	intergenic_variant	.	.
Chr11:103294607	11	103294607	3.04745e-40	3.69946e-36	9	130.44	intergenic_variant	.	.
Chr11:103294682	11	103294682	1.01015e-39	7.38802e-36	9	129.415	intergenic_variant	.	.
Chr11:103294772	11	103294772	1.39173e-39	8.04523e-36	8	128.375	intergenic_variant	.	.
Chr11:103294818	11	103294818	1.26393e-39	7.67174e-36	8	128.871	intergenic_variant	.	.
Chr11:103294930	11	103294930	1.17128e-38	5.17048e-35	8	128.56	intergenic_variant	.	.
Chr11:103295050	11	103295050	5.81499e-43	1.28348e-38	11	137.381	intergenic_variant	.	.
Chr11:103295211	11	103295211	1.78891e-39	9.40941e-36	8	129.646	intergenic_variant	.	.
Chr11:103295526	11	103295526	3.43676e-38	1.43864e-34	8	125.575	intergenic_variant	.	.
Chr11:103295907	11	103295907	1.12181e-37	4.61636e-34	10	122.784	intergenic_variant	.	.
Chr11:103296192	11	103296192	2.56653e-38	1.0837e-34	12	121.2	intergenic_variant	.	.
Chr11:103296383	11	103296383	7.80105e-40	6.2099e-36	11	124.391	intergenic_variant	.	.
Chr11:103297341	11	103297341	8.05882e-40	6.31163e-36	12	124.518	upstream_gene_variant	ENSBTAG00000014678	PAEP
Chr11:103297968	11	103297968	7.60416e-40	6.2099e-36	12	124.101	upstream_gene_variant	ENSBTAG00000014678	PAEP
Chr14:1588473	14	1588473	0	0	16	2043.15	intron_variant	ENSBTAG00000007186	ARHGAP39
Chr14:1588879	14	1588879	0	0	16	2076.99	intron_variant	ENSBTAG00000007186	ARHGAP39
Chr14:1590027	14	1590027	0	0	16	2039.64	intron_variant	ENSBTAG00000007186	ARHGAP39
Chr14:1591553	14	1591553	0	0	17	2377.87	intron_variant	ENSBTAG00000007186	ARHGAP39
Chr14:1591592	14	1591592	0	0	16	2076.99	intron_variant	ENSBTAG00000007186	ARHGAP39
Chr14:1638045	14	1638045	0	0	15	2074.11	upstream_gene_variant	ENSBTAG00000007834	PPP1R16A
Chr14:1638135	14	1638135	0	0	14	2075.08	upstream_gene_variant	ENSBTAG00000007834	PPP1R16A
Chr14:1638142	14	1638142	0	0	14	2076.75	upstream_gene_variant	ENSBTAG00000007834	PPP1R16A
Chr14:1640322	14	1640322	0	0	15	2124.65	intergenic_variant	.	.
Chr14:1640406	14	1640406	0	0	16	2077.58	intergenic_variant	.	.
Chr14:1641331	14	1641331	0	0	16	2077.58	intergenic_variant	.	.
Chr14:1642085	14	1642085	0	0	15	2124.65	intergenic_variant	.	.
Chr14:1642330	14	1642330	0	0	15	2047.92	intergenic_variant	.	.
Chr14:1644198	14	1644198	0	0	16	2077.58	intergenic_variant	.	.
Chr14:1645388	14	1645388	0	0	16	2076.08	intergenic_variant	.	.
Chr14:1645570	14	1645570	0	0	16	2120.35	intergenic_variant	.	.
Chr14:1648905	14	1648905	0	0	16	2076.08	intergenic_variant	.	.
Chr14:1649418	14	1649418	0	0	16	2239.69	intergenic_variant	.	.
Chr14:1651311	14	1651311	0	0	16	2164.45	upstream_gene_variant	ENSBTAG00000004761	FOXH1
Chr14:1651712	14	1651712	0	0	16	2235.16	upstream_gene_variant	ENSBTAG00000004761	FOXH1
Chr14:1652620	14	1652620	0	0	16	2482.93	upstream_gene_variant	ENSBTAG00000004761	FOXH1
Chr14:1653693	14	1653693	0	0	16	2473.37	upstream_gene_variant	ENSBTAG00000004761	FOXH1
Chr14:1654100	14	1654100	0	0	16	2473.37	upstream_gene_variant	ENSBTAG00000004761	FOXH1
Chr14:1657520	14	1657520	0	0	16	2473.37	synonymous_variant	ENSBTAG00000007753	KIFC2
Chr14:1659576	14	1659576	0	0	17	2389.93	intron_variant	ENSBTAG00000007753	KIFC2
Chr14:1660744	14	1660744	0	0	17	2389.93	synonymous_variant	ENSBTAG00000007753	KIFC2
Chr14:1661325	14	1661325	0	0	16	2390.96	intron_variant	ENSBTAG00000007753	KIFC2
Chr14:1662397	14	1662397	0	0	16	2391	intron_variant	ENSBTAG00000007753	KIFC2
Chr14:1662832	14	1662832	0	0	16	2391	intron_variant	ENSBTAG00000007753	KIFC2
Chr14:1663310	14	1663310	0	0	16	2391	intron_variant	ENSBTAG00000007753	KIFC2
Chr14:1664984	14	1664984	0	0	17	2389.12	synonymous_variant	ENSBTAG00000035254	CYHR1
Chr14:1666046	14	1666046	0	0	18	2389.56	intron_variant	ENSBTAG00000035254	CYHR1
Chr14:1666904	14	1666904	0	0	17	2389.93	intron_variant	ENSBTAG00000035254	CYHR1
Chr14:1667312	14	1667312	0	0	17	2389.93	intron_variant	ENSBTAG00000035254	CYHR1
Chr14:1667797	14	1667797	0	0	17	2389.93	intron_variant	ENSBTAG00000035254	CYHR1
Chr14:1668432	14	1668432	0	0	17	2391.36	intron_variant	ENSBTAG00000035254	CYHR1
Chr14:1668964	14	1668964	0	0	16	2390.51	intron_variant	ENSBTAG00000035254	CYHR1
Chr14:1669896	14	1669896	0	0	17	2352.87	intron_variant	ENSBTAG00000035254	CYHR1
Chr14:1670426	14	1670426	0	0	17	2352.87	intron_variant	ENSBTAG00000035254	CYHR1
Chr14:1671353	14	1671353	0	0	15	2352.39	intron_variant	ENSBTAG00000035254	CYHR1
Chr14:1671453	14	1671453	0	0	15	2352.39	intron_variant	ENSBTAG00000035254	CYHR1
Chr14:1671852	14	1671852	0	0	15	2350.78	intron_variant	ENSBTAG00000035254	CYHR1
Chr14:1672231	14	1672231	0	0	15	2352.39	intron_variant	ENSBTAG00000035254	CYHR1
Chr14:1672577	14	1672577	0	0	15	2352.39	intron_variant	ENSBTAG00000035254	CYHR1
Chr14:1673298	14	1673298	0	0	15	2348.17	intron_variant	ENSBTAG00000035254	CYHR1
Chr14:1674092	14	1674092	0	0	14	2348.09	intron_variant	ENSBTAG00000035254	CYHR1
Chr14:1675249	14	1675249	0	0	15	2434.36	intron_variant	ENSBTAG00000035254	CYHR1
Chr14:1676623	14	1676623	0	0	14	2435.13	intron_variant	ENSBTAG00000035254	CYHR1
Chr14:1676855	14	1676855	0	0	15	2431.57	intron_variant	ENSBTAG00000035254	CYHR1
Chr14:1677522	14	1677522	0	0	14	2435.13	upstream_gene_variant	ENSBTAG00000007749	TONSL
Chr14:1677765	14	1677765	0	0	14	2348.09	upstream_gene_variant	ENSBTAG00000007749	TONSL
Chr14:1678747	14	1678747	0	0	14	2348.56	upstream_gene_variant	ENSBTAG00000007749	TONSL
Chr14:1679547	14	1679547	0	0	14	2349.34	upstream_gene_variant	ENSBTAG00000007749	TONSL
Chr14:1679844	14	1679844	0	0	14	2349.34	upstream_gene_variant	ENSBTAG00000007749	TONSL
Chr14:1680953	14	1680953	0	0	16	2352.54	upstream_gene_variant	ENSBTAG00000007749	TONSL
Chr14:1681044	14	1681044	0	0	16	2347.97	upstream_gene_variant	ENSBTAG00000007749	TONSL
Chr14:1681353	14	1681353	0	0	16	2351.13	upstream_gene_variant	ENSBTAG00000007749	TONSL
Chr14:1681430	14	1681430	0	0	16	2351.13	upstream_gene_variant	ENSBTAG00000007749	TONSL
Chr14:1682730	14	1682730	0	0	15	2356.64	synonymous_variant	ENSBTAG00000007749	TONSL
Chr14:1684737	14	1684737	0	0	16	2355.26	intron_variant	ENSBTAG00000007749	TONSL
Chr14:1684775	14	1684775	0	0	17	2352.98	intron_variant	ENSBTAG00000007749	TONSL
Chr14:1685365	14	1685365	0	0	17	2354.94	intron_variant	ENSBTAG00000007749	TONSL
Chr14:1685675	14	1685675	0	0	17	2354.94	synonymous_variant	ENSBTAG00000007749	TONSL
Chr14:1686095	14	1686095	0	0	17	2355.26	intron_variant	ENSBTAG00000007749	TONSL
Chr14:1686998	14	1686998	0	0	17	2352.95	synonymous_variant	ENSBTAG00000007749	TONSL
Chr14:1687043	14	1687043	0	0	17	2352.98	synonymous_variant	ENSBTAG00000007749	TONSL
Chr14:1692203	14	1692203	0	0	13	2588.32	intron_variant	ENSBTAG00000007749	TONSL
Chr14:1693540	14	1693540	0	0	13	2586.62	upstream_gene_variant	ENSBTAG00000026320	.
Chr14:1696957	14	1696957	0	0	12	2575.08	intron_variant	ENSBTAG00000026320	.
Chr14:1698427	14	1698427	0	0	12	2223.83	synonymous_variant	ENSBTAG00000026320	.
Chr14:1699016	14	1699016	0	0	13	2233.95	downstream_gene_variant	ENSBTAG00000026320	.
Chr14:1699681	14	1699681	0	0	13	2389.88	downstream_gene_variant	ENSBTAG00000026320	.
Chr14:1700860	14	1700860	0	0	12	2213.59	downstream_gene_variant	ENSBTAG00000026320	.
Chr14:1702112	14	1702112	0	0	13	2389.39	downstream_gene_variant	ENSBTAG00000026320	.
Chr14:1702310	14	1702310	0	0	12	2225.25	downstream_gene_variant	ENSBTAG00000026320	.
Chr14:1702853	14	1702853	0	0	13	2227.33	downstream_gene_variant	ENSBTAG00000026320	.
Chr14:1703811	14	1703811	0	0	12	2225.25	intergenic_variant	.	.
Chr14:1705136	14	1705136	0	0	13	2821.2	intergenic_variant	.	.
Chr14:1707813	14	1707813	0	0	12	2189.31	intergenic_variant	.	.
Chr14:1708448	14	1708448	0	0	12	2187.16	intergenic_variant	.	.
Chr14:1712619	14	1712619	0	0	12	2187.03	intergenic_variant	.	.
Chr14:1713017	14	1713017	0	0	12	2187.03	intergenic_variant	.	.
Chr14:1713067	14	1713067	0	0	12	2187.03	intergenic_variant	.	.
Chr14:1713886	14	1713886	0	0	12	2187.03	intergenic_variant	.	.
Chr14:1714540	14	1714540	0	0	12	2187.04	intergenic_variant	.	.
Chr14:1715361	14	1715361	0	0	13	2819.32	upstream_gene_variant	ENSBTAG00000046026	SLC39A4
Chr14:1716713	14	1716713	0	0	12	2184.67	upstream_gene_variant	ENSBTAG00000046026	SLC39A4
Chr14:1717081	14	1717081	0	0	12	2195.14	upstream_gene_variant	ENSBTAG00000046026	SLC39A4
Chr14:1720865	14	1720865	0	0	13	2557.42	intron_variant	ENSBTAG00000046026	SLC39A4
Chr14:1721108	14	1721108	0	0	13	2564.09	intron_variant	ENSBTAG00000046026	SLC39A4
Chr14:1721593	14	1721593	0	0	13	2557.42	intron_variant	ENSBTAG00000046026	SLC39A4
Chr14:1722033	14	1722033	0	0	16	3470.74	intron_variant	ENSBTAG00000046026	SLC39A4
Chr14:1722194	14	1722194	0	0	15	3166.32	synonymous_variant	ENSBTAG00000046026	SLC39A4
Chr14:1722593	14	1722593	0	0	13	2809.69	synonymous_variant	ENSBTAG00000046026	SLC39A4
Chr14:1722853	14	1722853	0	0	15	3166.32	intron_variant	ENSBTAG00000046026	SLC39A4
Chr14:1724688	14	1724688	0	0	15	3392.5	upstream_gene_variant	ENSBTAG00000008355	CPSF1
Chr14:1724767	14	1724767	0	0	17	3462.99	upstream_gene_variant	ENSBTAG00000008355	CPSF1
Chr14:1725282	14	1725282	0	0	15	3506.73	upstream_gene_variant	ENSBTAG00000008355	CPSF1
Chr14:1726659	14	1726659	0	0	15	3426.2	upstream_gene_variant	ENSBTAG00000008355	CPSF1
Chr14:1728264	14	1728264	0	0	15	3426.2	5_prime_UTR_variant	ENSBTAG00000008355	CPSF1
Chr14:1728355	14	1728355	0	0	15	3502.76	intron_variant	ENSBTAG00000008355	CPSF1
Chr14:1728858	14	1728858	0	0	15	3503.95	intron_variant	ENSBTAG00000008355	CPSF1
Chr14:1729977	14	1729977	0	0	14	3479.43	intron_variant	ENSBTAG00000008355	CPSF1
Chr14:1730455	14	1730455	0	0	14	3481.64	intron_variant	ENSBTAG00000008355	CPSF1
Chr14:1732068	14	1732068	0	0	14	3483.47	intron_variant	ENSBTAG00000008355	CPSF1
Chr14:1734465	14	1734465	0	0	15	3476.02	intron_variant	ENSBTAG00000008355	CPSF1
Chr14:1735582	14	1735582	0	0	14	3427.47	intron_variant	ENSBTAG00000008355	CPSF1
Chr14:1735779	14	1735779	0	0	14	3427.47	intron_variant	ENSBTAG00000008355	CPSF1
Chr14:1735896	14	1735896	0	0	14	3427.47	synonymous_variant	ENSBTAG00000008355	CPSF1
Chr14:1735969	14	1735969	0	0	15	3355.13	intron_variant	ENSBTAG00000008355	CPSF1
Chr14:1736278	14	1736278	0	0	15	3420.23	synonymous_variant	ENSBTAG00000008355	CPSF1
Chr14:1736599	14	1736599	0	0	14	3427.47	missense_variant	ENSBTAG00000008355	CPSF1
Chr14:1737473	14	1737473	0	0	14	3425.51	intron_variant	ENSBTAG00000008355	CPSF1
Chr14:1762331	14	1762331	0	0	14	3319.77	upstream_gene_variant	ENSBTAG00000000856	FBXL6
Chr14:1762435	14	1762435	0	0	14	3317.53	upstream_gene_variant	ENSBTAG00000000856	FBXL6
Chr14:1762504	14	1762504	0	0	14	3319	upstream_gene_variant	ENSBTAG00000000856	FBXL6
Chr14:1763138	14	1763138	0	0	14	3319.48	upstream_gene_variant	ENSBTAG00000000856	FBXL6
Chr14:1763380	14	1763380	0	0	14	3319.34	upstream_gene_variant	ENSBTAG00000000856	FBXL6
Chr14:1763556	14	1763556	0	0	14	3311.72	upstream_gene_variant	ENSBTAG00000000856	FBXL6
Chr14:1765055	14	1765055	0	0	14	3319.32	missense_variant	ENSBTAG00000000857	SLC52A2
Chr14:1765835	14	1765835	0	0	14	3319.77	synonymous_variant	ENSBTAG00000000857	SLC52A2
Chr14:1767385	14	1767385	0	0	14	3319.77	intron_variant	ENSBTAG00000000856	FBXL6
Chr14:1798948	14	1798948	0	0	16	3736.47	intron_variant	ENSBTAG00000026356	DGAT1
Chr14:1799066	14	1799066	0	0	17	3930.52	intron_variant	ENSBTAG00000026356	DGAT1
Chr14:1799476	14	1799476	0	0	17	3930.52	intron_variant	ENSBTAG00000026356	DGAT1
Chr14:1800399	14	1800399	0	0	17	3933.36	intron_variant	ENSBTAG00000026356	DGAT1
Chr14:1800439	14	1800439	0	0	17	3930.9	intron_variant	ENSBTAG00000026356	DGAT1
Chr14:1801116	14	1801116	0	0	17	3933.36	intron_variant	ENSBTAG00000026356	DGAT1
Chr14:1802266	14	1802266	0	0	15	3536.79	missense_variant	ENSBTAG00000026356	DGAT1
Chr14:1804647	14	1804647	0	0	15	3471.55	downstream_gene_variant	ENSBTAG00000026356	DGAT1
Chr14:1805793	14	1805793	0	0	15	3440.46	downstream_gene_variant	ENSBTAG00000026356	DGAT1
Chr14:1805963	14	1805963	0	0	15	3471.74	downstream_gene_variant	ENSBTAG00000026356	DGAT1
Chr14:1806340	14	1806340	0	0	15	3465.64	3_prime_UTR_variant	ENSBTAG00000020751	HSF1
Chr14:1851040	14	1851040	0	0	17	2130.14	missense_variant	ENSBTAG00000014458	MROH1
Chr14:1854748	14	1854748	0	0	17	2130.14	intron_variant	ENSBTAG00000014458	MROH1
Chr14:1855090	14	1855090	0	0	17	2127.44	intron_variant	ENSBTAG00000014458	MROH1
Chr14:1857348	14	1857348	0	0	17	2127.44	intron_variant	ENSBTAG00000014458	MROH1
Chr14:1859043	14	1859043	0	0	17	2129.86	intron_variant	ENSBTAG00000014458	MROH1
Chr14:1860477	14	1860477	0	0	17	2127.44	intron_variant	ENSBTAG00000014458	MROH1
Chr14:1860717	14	1860717	0	0	17	2130.14	intron_variant	ENSBTAG00000014458	MROH1
Chr14:1861799	14	1861799	0	0	18	2127.5	intron_variant	ENSBTAG00000014458	MROH1
Chr14:1864389	14	1864389	0	0	15	2499.9	synonymous_variant	ENSBTAG00000014458	MROH1
Chr14:1868636	14	1868636	0	0	16	2513.15	synonymous_variant	ENSBTAG00000014458	MROH1
Chr14:1869393	14	1869393	0	0	15	2499.9	intron_variant	ENSBTAG00000014458	MROH1
Chr14:1870269	14	1870269	0	0	16	2512.92	intron_variant	ENSBTAG00000014458	MROH1
Chr14:1873479	14	1873479	0	0	16	2512.1	intron_variant	ENSBTAG00000014458	MROH1
Chr14:1873984	14	1873984	0	0	16	2512.1	intron_variant	ENSBTAG00000014458	MROH1
Chr14:1879451	14	1879451	0	0	16	2513.4	intron_variant	ENSBTAG00000014458	MROH1
Chr14:1880317	14	1880317	0	0	16	2513.4	intron_variant	ENSBTAG00000014458	MROH1
Chr14:1880378	14	1880378	0	0	16	2513.4	intron_variant	ENSBTAG00000014458	MROH1
Chr14:1880993	14	1880993	0	0	15	2694.62	intron_variant	ENSBTAG00000014458	MROH1
Chr14:1881116	14	1881116	0	0	15	2498.64	intron_variant	ENSBTAG00000014458	MROH1
Chr14:1883061	14	1883061	0	0	16	2511.88	intron_variant	ENSBTAG00000014458	MROH1
Chr14:1891657	14	1891657	0	0	15	2498.86	intron_variant	ENSBTAG00000014458	MROH1
Chr14:1891952	14	1891952	0	0	16	2512.1	intron_variant	ENSBTAG00000014458	MROH1
Chr14:1892559	14	1892559	0	0	16	2512.1	intron_variant	ENSBTAG00000014458	MROH1
Chr14:1892784	14	1892784	0	0	16	3518.35	intron_variant	ENSBTAG00000014458	MROH1
Chr14:1900584	14	1900584	0	0	17	1954.2	upstream_gene_variant	ENSBTAG00000039978	.
Chr14:1907315	14	1907315	0	0	15	1745.42	upstream_gene_variant	ENSBTAG00000039705	HGH1
Chr14:1911696	14	1911696	0	0	14	1744.57	upstream_gene_variant	ENSBTAG00000039705	HGH1
Chr14:1920737	14	1920737	0	0	14	1761.7	missense_variant	ENSBTAG00000000658	.
Chr14:1922916	14	1922916	0	0	14	1761.7	synonymous_variant	ENSBTAG00000012242	MAF1
Chr14:1923292	14	1923292	0	0	14	1761.7	synonymous_variant	ENSBTAG00000012242	MAF1
Chr14:1928493	14	1928493	0	0	14	1761.7	synonymous_variant	ENSBTAG00000012235	SHARPIN
Chr14:1929994	14	1929994	0	0	15	2553.1	downstream_gene_variant	ENSBTAG00000012235	SHARPIN
Chr14:1930081	14	1930081	0	0	15	1759.12	downstream_gene_variant	ENSBTAG00000012235	SHARPIN
Chr14:1936347	14	1936347	0	0	14	1740.97	upstream_gene_variant	ENSBTAG00000012232	CYC1
Chr14:1937002	14	1937002	0	0	15	2543.21	upstream_gene_variant	ENSBTAG00000012232	CYC1
Chr14:1937519	14	1937519	0	0	14	1741.23	upstream_gene_variant	ENSBTAG00000012232	CYC1
Chr14:1939781	14	1939781	0	0	14	1739.93	downstream_gene_variant	ENSBTAG00000014610	GPAA1
Chr14:1943598	14	1943598	0	0	14	1740.97	intron_variant	ENSBTAG00000014610	GPAA1
Chr14:1944553	14	1944553	0	0	14	1740.62	synonymous_variant	ENSBTAG00000014610	GPAA1
Chr14:1945959	14	1945959	0	0	14	1736.28	upstream_gene_variant	ENSBTAG00000014610	GPAA1
Chr14:1945964	14	1945964	0	0	14	1736.28	upstream_gene_variant	ENSBTAG00000014610	GPAA1
Chr14:1950961	14	1950961	0	0	13	1732.6	upstream_gene_variant	ENSBTAG00000014607	EXOSC4
Chr14:1970091	14	1970091	0	0	16	2306.45	upstream_gene_variant	ENSBTAG00000015040	SMPD5
Chr14:1979930	14	1979930	0	0	15	2346.38	intron_variant	ENSBTAG00000026350	.
Chr14:1980633	14	1980633	0	0	15	1852.97	intron_variant	ENSBTAG00000026350	.
Chr14:2002126	14	2002126	0	0	16	1785.57	upstream_gene_variant	ENSBTAG00000026350	.
Chr14:2016987	14	2016987	0	0	14	2235.12	downstream_gene_variant	ENSBTAG00000000312	GRINA
Chr14:2017175	14	2017175	0	0	14	2235.12	downstream_gene_variant	ENSBTAG00000000312	GRINA
Chr14:2017187	14	2017187	0	0	14	2235.47	downstream_gene_variant	ENSBTAG00000000312	GRINA
Chr14:2017544	14	2017544	0	0	14	2228.25	downstream_gene_variant	ENSBTAG00000000312	GRINA
Chr14:2017562	14	2017562	0	0	14	2229	downstream_gene_variant	ENSBTAG00000000312	GRINA
Chr14:2017622	14	2017622	0	0	14	2228.25	downstream_gene_variant	ENSBTAG00000000312	GRINA
Chr14:2018185	14	2018185	0	0	14	2228.25	downstream_gene_variant	ENSBTAG00000000312	GRINA
Chr14:2018332	14	2018332	0	0	14	2228.25	downstream_gene_variant	ENSBTAG00000000312	GRINA
Chr14:2018734	14	2018734	0	0	14	2228.25	3_prime_UTR_variant	ENSBTAG00000000312	GRINA
Chr14:2019072	14	2019072	0	0	14	2162.53	3_prime_UTR_variant	ENSBTAG00000000312	GRINA
Chr14:2019390	14	2019390	0	0	14	2162.53	synonymous_variant	ENSBTAG00000000312	GRINA
Chr14:2019516	14	2019516	0	0	14	2162.53	intron_variant	ENSBTAG00000000312	GRINA
Chr14:2019742	14	2019742	0	0	14	2162.53	intron_variant	ENSBTAG00000000312	GRINA
Chr14:2020315	14	2020315	0	0	14	2162.53	synonymous_variant	ENSBTAG00000000312	GRINA
Chr14:2039090	14	2039090	0	0	14	2131.51	intergenic_variant	.	.
Chr14:2039251	14	2039251	0	0	14	2162.75	intergenic_variant	.	.
Chr14:2042403	14	2042403	0	0	13	1630.23	intergenic_variant	.	.
Chr14:2042680	14	2042680	0	0	13	1630.23	intergenic_variant	.	.
Chr14:2043000	14	2043000	0	0	13	1629.92	intergenic_variant	.	.
Chr14:2043134	14	2043134	0	0	13	1629.92	intergenic_variant	.	.
Chr14:2043563	14	2043563	0	0	17	2199.02	intergenic_variant	.	.
Chr14:2044658	14	2044658	0	0	14	2162.75	intergenic_variant	.	.
Chr14:2044960	14	2044960	0	0	14	2162.75	intergenic_variant	.	.
Chr14:2045658	14	2045658	0	0	14	2164.67	intergenic_variant	.	.
Chr14:2045680	14	2045680	0	0	14	2164.67	intergenic_variant	.	.
Chr14:2045723	14	2045723	0	0	14	2164.67	intergenic_variant	.	.
Chr14:2045734	14	2045734	0	0	14	2164.67	intergenic_variant	.	.
Chr14:2045763	14	2045763	0	0	14	2164.67	intergenic_variant	.	.
Chr14:2045837	14	2045837	0	0	14	2164.67	intergenic_variant	.	.
Chr14:2045841	14	2045841	0	0	14	2164.67	intergenic_variant	.	.
Chr14:2046051	14	2046051	0	0	14	2164.63	intergenic_variant	.	.
Chr14:2046057	14	2046057	0	0	14	2164.63	intergenic_variant	.	.
Chr14:2046068	14	2046068	0	0	14	2163.7	intergenic_variant	.	.
Chr14:2046275	14	2046275	0	0	14	2162.75	intergenic_variant	.	.
Chr14:2046297	14	2046297	0	0	14	2162.75	intergenic_variant	.	.
Chr14:2046506	14	2046506	0	0	14	2162.75	intergenic_variant	.	.
Chr14:2046866	14	2046866	0	0	14	2162.75	intergenic_variant	.	.
Chr14:2047022	14	2047022	0	0	14	2162.75	intergenic_variant	.	.
Chr14:2047091	14	2047091	0	0	14	2162.75	intergenic_variant	.	.
Chr14:2047721	14	2047721	0	0	14	2162.75	intergenic_variant	.	.
Chr14:2048444	14	2048444	0	0	14	2162.75	intergenic_variant	.	.
Chr14:2048755	14	2048755	0	0	14	2161.64	intergenic_variant	.	.
Chr14:2048896	14	2048896	0	0	14	2148.98	intergenic_variant	.	.
Chr14:2049435	14	2049435	0	0	14	2159.66	intergenic_variant	.	.
Chr14:2049850	14	2049850	0	0	14	2160.4	intergenic_variant	.	.
Chr14:2050378	14	2050378	0	0	14	2131.04	upstream_gene_variant	ENSBTAG00000011922	LOC786966
Chr14:2050386	14	2050386	0	0	14	2162.27	upstream_gene_variant	ENSBTAG00000011922	LOC786966
Chr14:2051078	14	2051078	0	0	13	1630.23	upstream_gene_variant	ENSBTAG00000011922	LOC786966
Chr14:2051163	14	2051163	0	0	13	1630.06	upstream_gene_variant	ENSBTAG00000011922	LOC786966
Chr14:2051225	14	2051225	0	0	13	1630.23	upstream_gene_variant	ENSBTAG00000011922	LOC786966
Chr14:2051401	14	2051401	0	0	13	1630.23	upstream_gene_variant	ENSBTAG00000011922	LOC786966
Chr14:2051430	14	2051430	0	0	13	1630.23	upstream_gene_variant	ENSBTAG00000011922	LOC786966
Chr14:2051540	14	2051540	0	0	13	1630.23	upstream_gene_variant	ENSBTAG00000011922	LOC786966
Chr14:2052494	14	2052494	0	0	14	1728.52	upstream_gene_variant	ENSBTAG00000011922	LOC786966
Chr14:2052641	14	2052641	0	0	15	2298.86	upstream_gene_variant	ENSBTAG00000011922	LOC786966
Chr14:2052702	14	2052702	0	0	14	1728.73	upstream_gene_variant	ENSBTAG00000011922	LOC786966
Chr14:2052793	14	2052793	0	0	14	1728.52	upstream_gene_variant	ENSBTAG00000011922	LOC786966
Chr14:2053238	14	2053238	0	0	14	1728.52	upstream_gene_variant	ENSBTAG00000011922	LOC786966
Chr14:2053380	14	2053380	0	0	14	1734.15	upstream_gene_variant	ENSBTAG00000011922	LOC786966
Chr14:2053545	14	2053545	0	0	14	1734.15	upstream_gene_variant	ENSBTAG00000011922	LOC786966
Chr14:2054457	14	2054457	0	0	14	1734.15	upstream_gene_variant	ENSBTAG00000011922	LOC786966
Chr14:2055087	14	2055087	0	0	14	1734.15	synonymous_variant	ENSBTAG00000011922	LOC786966
Chr14:2055345	14	2055345	0	0	14	1734.15	synonymous_variant	ENSBTAG00000011922	LOC786966
Chr14:2055403	14	2055403	0	0	14	1734.15	missense_variant	ENSBTAG00000011922	LOC786966
Chr14:2055521	14	2055521	0	0	14	1734.15	intron_variant	ENSBTAG00000011922	LOC786966
Chr14:2055600	14	2055600	0	0	15	2300.68	intron_variant	ENSBTAG00000011922	LOC786966
Chr14:2055671	14	2055671	0	0	14	1734.15	intron_variant	ENSBTAG00000011922	LOC786966
Chr14:2055795	14	2055795	0	0	14	1734.15	intron_variant	ENSBTAG00000011922	LOC786966
Chr14:2056014	14	2056014	0	0	14	1734.15	intron_variant	ENSBTAG00000011922	LOC786966
Chr14:2056918	14	2056918	0	0	14	1653.05	intron_variant	ENSBTAG00000011922	LOC786966
Chr14:2057071	14	2057071	0	0	14	1654	intron_variant	ENSBTAG00000011922	LOC786966
Chr14:2057629	14	2057629	0	0	14	1654	intron_variant	ENSBTAG00000011922	LOC786966
Chr14:2057736	14	2057736	0	0	14	1654	intron_variant	ENSBTAG00000011922	LOC786966
Chr14:2058066	14	2058066	0	0	14	1654.09	intron_variant	ENSBTAG00000011922	LOC786966
Chr14:2058157	14	2058157	0	0	14	1654	intron_variant	ENSBTAG00000011922	LOC786966
Chr14:2058700	14	2058700	0	0	14	1654	intron_variant	ENSBTAG00000011922	LOC786966
Chr14:2058859	14	2058859	0	0	14	1654	intron_variant	ENSBTAG00000011922	LOC786966
Chr14:2058907	14	2058907	0	0	14	1654	intron_variant	ENSBTAG00000011922	LOC786966
Chr14:2058953	14	2058953	0	0	14	1654	intron_variant	ENSBTAG00000011922	LOC786966
Chr14:2059533	14	2059533	0	0	14	1654	intron_variant	ENSBTAG00000011922	LOC786966
Chr14:2059652	14	2059652	0	0	14	1654	intron_variant	ENSBTAG00000011922	LOC786966
Chr14:2059833	14	2059833	0	0	14	1654	intron_variant	ENSBTAG00000011922	LOC786966
Chr14:2059989	14	2059989	0	0	14	1654	intron_variant	ENSBTAG00000011922	LOC786966
Chr14:2060637	14	2060637	0	0	14	1653.92	intron_variant	ENSBTAG00000011922	LOC786966
Chr14:2061136	14	2061136	0	0	14	1654	intron_variant	ENSBTAG00000011922	LOC786966
Chr14:2062253	14	2062253	0	0	14	1654.09	intron_variant	ENSBTAG00000011922	LOC786966
Chr14:2064257	14	2064257	0	0	14	1654.09	intron_variant	ENSBTAG00000011922	LOC786966
Chr14:2064470	14	2064470	0	0	14	1654.09	intron_variant	ENSBTAG00000011922	LOC786966
Chr14:2065171	14	2065171	0	0	14	1654.09	intron_variant	ENSBTAG00000011922	LOC786966
Chr14:2066142	14	2066142	0	0	14	1654.09	intron_variant	ENSBTAG00000011922	LOC786966
Chr14:2066496	14	2066496	0	0	14	1654.09	intron_variant	ENSBTAG00000011922	LOC786966
Chr14:2066638	14	2066638	0	0	14	1654.09	intron_variant	ENSBTAG00000011922	LOC786966
Chr14:2067332	14	2067332	0	0	14	1654.09	intron_variant	ENSBTAG00000011922	LOC786966
Chr14:2067545	14	2067545	0	0	13	1616.87	intron_variant	ENSBTAG00000011922	LOC786966
Chr14:2068161	14	2068161	0	0	14	1654.09	intron_variant	ENSBTAG00000011922	LOC786966
Chr14:2068609	14	2068609	0	0	14	1654.09	intron_variant	ENSBTAG00000011922	LOC786966
Chr14:2069087	14	2069087	0	0	14	1653.37	intron_variant	ENSBTAG00000011922	LOC786966
Chr14:2069181	14	2069181	0	0	14	1653.5	intron_variant	ENSBTAG00000011922	LOC786966
Chr14:2069197	14	2069197	0	0	14	1653.5	intron_variant	ENSBTAG00000011922	LOC786966
Chr14:2069201	14	2069201	0	0	14	1653.5	intron_variant	ENSBTAG00000011922	LOC786966
Chr14:2069411	14	2069411	0	0	14	1652.77	intron_variant	ENSBTAG00000011922	LOC786966
Chr14:2069459	14	2069459	0	0	14	1653.37	intron_variant	ENSBTAG00000011922	LOC786966
Chr14:2070168	14	2070168	0	0	14	1654.09	synonymous_variant	ENSBTAG00000011922	LOC786966
Chr14:2070255	14	2070255	0	0	14	1654.09	intron_variant	ENSBTAG00000011922	LOC786966
Chr14:2070343	14	2070343	0	0	14	1654.09	intron_variant	ENSBTAG00000011922	LOC786966
Chr14:2071330	14	2071330	0	0	14	1654.09	intron_variant	ENSBTAG00000011922	LOC786966
Chr14:2072734	14	2072734	0	0	14	1653.51	intron_variant	ENSBTAG00000011922	LOC786966
Chr14:2072766	14	2072766	0	0	14	1653.51	intron_variant	ENSBTAG00000011922	LOC786966
Chr14:2073028	14	2073028	0	0	14	1652.12	intron_variant	ENSBTAG00000011922	LOC786966
Chr14:2073076	14	2073076	0	0	14	1651.5	synonymous_variant	ENSBTAG00000011922	LOC786966
Chr14:2073201	14	2073201	0	0	14	1651.02	intron_variant	ENSBTAG00000011922	LOC786966
Chr14:2073252	14	2073252	0	0	14	1650.16	intron_variant	ENSBTAG00000011922	LOC786966
Chr14:2073265	14	2073265	0	0	14	1644.91	intron_variant	ENSBTAG00000011922	LOC786966
Chr14:2073281	14	2073281	0	0	14	1644.87	intron_variant	ENSBTAG00000011922	LOC786966
Chr14:2073313	14	2073313	0	0	14	1648.3	intron_variant	ENSBTAG00000011922	LOC786966
Chr14:2073412	14	2073412	0	0	14	1651.74	intron_variant	ENSBTAG00000011922	LOC786966
Chr14:2073482	14	2073482	0	0	14	1646.81	intron_variant	ENSBTAG00000011922	LOC786966
Chr14:2073520	14	2073520	0	0	14	1645.59	intron_variant	ENSBTAG00000011922	LOC786966
Chr14:2073557	14	2073557	0	0	14	1645.59	intron_variant	ENSBTAG00000011922	LOC786966
Chr14:2073570	14	2073570	0	0	14	1645.58	intron_variant	ENSBTAG00000011922	LOC786966
Chr14:2073598	14	2073598	0	0	14	1647.25	intron_variant	ENSBTAG00000011922	LOC786966
Chr14:2073674	14	2073674	0	0	14	1654.13	intron_variant	ENSBTAG00000011922	LOC786966
Chr14:2073764	14	2073764	0	0	14	1650.07	intron_variant	ENSBTAG00000011922	LOC786966
Chr14:2073819	14	2073819	0	0	14	1643.25	intron_variant	ENSBTAG00000011922	LOC786966
Chr14:2073831	14	2073831	0	0	14	1645.79	intron_variant	ENSBTAG00000011922	LOC786966
Chr14:2073901	14	2073901	0	0	14	1654.13	intron_variant	ENSBTAG00000011922	LOC786966
Chr14:2073961	14	2073961	0	0	14	1654.13	intron_variant	ENSBTAG00000011922	LOC786966
Chr14:2074036	14	2074036	0	0	14	1652.63	intron_variant	ENSBTAG00000011922	LOC786966
Chr14:2074052	14	2074052	0	0	14	1649.75	intron_variant	ENSBTAG00000011922	LOC786966
Chr14:2074063	14	2074063	0	0	14	1652.63	intron_variant	ENSBTAG00000011922	LOC786966
Chr14:2074119	14	2074119	0	0	14	1653.09	intron_variant	ENSBTAG00000011922	LOC786966
Chr14:2074163	14	2074163	0	0	14	1653.75	intron_variant	ENSBTAG00000011922	LOC786966
Chr14:2074280	14	2074280	0	0	14	1654.13	intron_variant	ENSBTAG00000011922	LOC786966
Chr14:2074338	14	2074338	0	0	15	1651.09	synonymous_variant	ENSBTAG00000011922	LOC786966
Chr14:2074371	14	2074371	0	0	15	1651.09	synonymous_variant	ENSBTAG00000011922	LOC786966
Chr14:2074402	14	2074402	0	0	14	1650.49	missense_variant	ENSBTAG00000011922	LOC786966
Chr14:2074428	14	2074428	0	0	14	1650.94	synonymous_variant	ENSBTAG00000011922	LOC786966
Chr14:2074475	14	2074475	0	0	14	1654.53	intron_variant	ENSBTAG00000011922	LOC786966
Chr14:2074556	14	2074556	0	0	14	1654.53	synonymous_variant	ENSBTAG00000011922	LOC786966
Chr14:2075003	14	2075003	0	0	14	1656.3	intron_variant	ENSBTAG00000011922	LOC786966
Chr14:2075017	14	2075017	0	0	14	1654.26	intron_variant	ENSBTAG00000011922	LOC786966
Chr14:2075050	14	2075050	0	0	15	1651.01	intron_variant	ENSBTAG00000011922	LOC786966
Chr14:2075058	14	2075058	0	0	15	1651.01	intron_variant	ENSBTAG00000011922	LOC786966
Chr14:2075243	14	2075243	0	0	14	1653.06	synonymous_variant	ENSBTAG00000011922	LOC786966
Chr14:2075265	14	2075265	0	0	14	1654.24	missense_variant	ENSBTAG00000011922	LOC786966
Chr14:2075669	14	2075669	0	0	14	1654.53	missense_variant	ENSBTAG00000011922	LOC786966
Chr14:2076458	14	2076458	0	0	14	1654.09	intron_variant	ENSBTAG00000011922	LOC786966
Chr14:2078606	14	2078606	0	0	14	1659.07	synonymous_variant	ENSBTAG00000011922	LOC786966
Chr14:2080256	14	2080256	0	0	14	1658.03	synonymous_variant	ENSBTAG00000011922	LOC786966
Chr14:2082585	14	2082585	0	0	14	1659.65	synonymous_variant	ENSBTAG00000011922	LOC786966
Chr14:2082648	14	2082648	0	0	14	1659.65	synonymous_variant	ENSBTAG00000011922	LOC786966
Chr14:2083779	14	2083779	0	0	14	1659.65	synonymous_variant	ENSBTAG00000011922	LOC786966
Chr14:2083854	14	2083854	0	0	14	1659.65	synonymous_variant	ENSBTAG00000011922	LOC786966
Chr14:2083926	14	2083926	0	0	14	1659.65	synonymous_variant	ENSBTAG00000011922	LOC786966
Chr14:2084616	14	2084616	0	0	14	1659.65	synonymous_variant	ENSBTAG00000011922	LOC786966
Chr14:2085468	14	2085468	0	0	14	1659.65	synonymous_variant	ENSBTAG00000011922	LOC786966
Chr14:2085834	14	2085834	0	0	14	1659.65	synonymous_variant	ENSBTAG00000011922	LOC786966
Chr14:2085882	14	2085882	0	0	14	1659.65	synonymous_variant	ENSBTAG00000011922	LOC786966
Chr14:2086404	14	2086404	0	0	14	1659.65	synonymous_variant	ENSBTAG00000011922	LOC786966
Chr14:2086602	14	2086602	0	0	14	1659.65	synonymous_variant	ENSBTAG00000011922	LOC786966
Chr14:2087763	14	2087763	0	0	14	1659.65	synonymous_variant	ENSBTAG00000011922	LOC786966
Chr14:2088019	14	2088019	0	0	14	1659.65	missense_variant	ENSBTAG00000011922	LOC786966
Chr14:2088440	14	2088440	0	0	14	1659.04	downstream_gene_variant	ENSBTAG00000011922	LOC786966
Chr14:2088642	14	2088642	0	0	14	1657.66	downstream_gene_variant	ENSBTAG00000011922	LOC786966
Chr14:2088702	14	2088702	0	0	14	1657.66	downstream_gene_variant	ENSBTAG00000011922	LOC786966
Chr14:2089117	14	2089117	0	0	14	1657.66	downstream_gene_variant	ENSBTAG00000011922	LOC786966
Chr14:2089613	14	2089613	0	0	14	1657.66	downstream_gene_variant	ENSBTAG00000011922	LOC786966
Chr14:2089771	14	2089771	0	0	14	1651.95	downstream_gene_variant	ENSBTAG00000011922	LOC786966
Chr14:2090813	14	2090813	0	0	14	1657.66	downstream_gene_variant	ENSBTAG00000011922	LOC786966
Chr14:2090836	14	2090836	0	0	14	1655.52	downstream_gene_variant	ENSBTAG00000011922	LOC786966
Chr14:2091056	14	2091056	0	0	13	1654.04	downstream_gene_variant	ENSBTAG00000011922	LOC786966
Chr14:2091066	14	2091066	0	0	13	1656.68	downstream_gene_variant	ENSBTAG00000011922	LOC786966
Chr14:2091281	14	2091281	0	0	14	1657.66	downstream_gene_variant	ENSBTAG00000011922	LOC786966
Chr14:2091530	14	2091530	0	0	14	1657.66	downstream_gene_variant	ENSBTAG00000011922	LOC786966
Chr14:2091597	14	2091597	0	0	14	1657.66	downstream_gene_variant	ENSBTAG00000011922	LOC786966
Chr14:2091784	14	2091784	0	0	14	1657.66	downstream_gene_variant	ENSBTAG00000011922	LOC786966
Chr14:2091812	14	2091812	0	0	14	1657.66	downstream_gene_variant	ENSBTAG00000011922	LOC786966
Chr14:2091950	14	2091950	0	0	14	1659.04	downstream_gene_variant	ENSBTAG00000011922	LOC786966
Chr14:2092012	14	2092012	0	0	14	1653.84	downstream_gene_variant	ENSBTAG00000011922	LOC786966
Chr14:2092020	14	2092020	0	0	14	1653.84	downstream_gene_variant	ENSBTAG00000011922	LOC786966
Chr14:2092028	14	2092028	0	0	14	1653.84	downstream_gene_variant	ENSBTAG00000011922	LOC786966
Chr14:2092090	14	2092090	0	0	14	1654.65	downstream_gene_variant	ENSBTAG00000011922	LOC786966
Chr14:2092102	14	2092102	0	0	14	1654.65	downstream_gene_variant	ENSBTAG00000011922	LOC786966
Chr14:2092181	14	2092181	0	0	14	1656.16	downstream_gene_variant	ENSBTAG00000011922	LOC786966
Chr14:2092280	14	2092280	0	0	14	1659.04	downstream_gene_variant	ENSBTAG00000011922	LOC786966
Chr14:2092297	14	2092297	0	0	14	1659.04	downstream_gene_variant	ENSBTAG00000011922	LOC786966
Chr14:2092623	14	2092623	0	0	14	1659.04	downstream_gene_variant	ENSBTAG00000011922	LOC786966
Chr14:2092756	14	2092756	0	0	14	1659.04	downstream_gene_variant	ENSBTAG00000011922	LOC786966
Chr14:2092885	14	2092885	0	0	14	1657.66	downstream_gene_variant	ENSBTAG00000011922	LOC786966
Chr14:2093323	14	2093323	0	0	14	1658.51	intergenic_variant	.	.
Chr14:2093353	14	2093353	0	0	14	1657.83	intergenic_variant	.	.
Chr14:2093389	14	2093389	0	0	14	1657.83	intergenic_variant	.	.
Chr14:2093440	14	2093440	0	0	14	1650.14	intergenic_variant	.	.
Chr14:2093457	14	2093457	0	0	14	1651.05	intergenic_variant	.	.
Chr14:2093465	14	2093465	0	0	14	1651.05	intergenic_variant	.	.
Chr14:2093656	14	2093656	0	0	14	1659.04	intergenic_variant	.	.
Chr14:2093692	14	2093692	0	0	14	1659.04	intergenic_variant	.	.
Chr14:2093832	14	2093832	0	0	14	1657.66	intergenic_variant	.	.
Chr18:57526438	18	57526438	3.74829e-66	7.73582e-62	18	217.257	upstream_gene_variant	ENSBTAG00000039212	CTU1
Chr18:57526715	18	57526715	7.56518e-67	2.86242e-62	18	219.982	upstream_gene_variant	ENSBTAG00000039212	CTU1
Chr18:57527874	18	57527874	1.4685e-66	4.76259e-62	18	218.868	upstream_gene_variant	ENSBTAG00000039212	CTU1
Chr18:57527961	18	57527961	4.67163e-67	2.12112e-62	20	219.431	upstream_gene_variant	ENSBTAG00000039212	CTU1
Chr18:57538528	18	57538528	1.28137e-64	1.93932e-60	19	215.03	intron_variant	ENSBTAG00000004611	.
Chr18:57573606	18	57573606	2.8549e-64	3.81248e-60	19	210.023	upstream_gene_variant	ENSBTAG00000004608	LOC100138951
Chr18:57575616	18	57575616	4.72642e-64	5.10951e-60	19	209.88	intron_variant	ENSBTAG00000004608	LOC100138951
Chr18:57576030	18	57576030	4.72642e-64	5.10951e-60	19	209.88	intron_variant	ENSBTAG00000004608	LOC100138951
Chr18:57577596	18	57577596	5.28256e-61	4.44168e-57	18	201.153	intron_variant	ENSBTAG00000004608	LOC100138951
Chr18:57577749	18	57577749	3.60057e-64	4.54114e-60	18	208.876	intron_variant	ENSBTAG00000004608	LOC100138951
Chr18:57580298	18	57580298	1.47434e-62	1.45525e-58	18	205.516	intron_variant	ENSBTAG00000004608	LOC100138951
Chr18:57581462	18	57581462	5.40215e-63	5.57455e-59	19	205.658	intron_variant	ENSBTAG00000004608	LOC100138951
Chr18:57582260	18	57582260	1.68614e-64	2.39243e-60	19	208.189	intron_variant	ENSBTAG00000004608	LOC100138951
Chr18:57585358	18	57585358	3.80831e-64	4.55035e-60	19	207.169	upstream_gene_variant	ENSBTAG00000037537	.
Chr18:57585590	18	57585590	4.27192e-67	2.12112e-62	17	216.497	upstream_gene_variant	ENSBTAG00000037537	.
Chr18:57587345	18	57587345	3.52838e-66	7.73582e-62	17	212.071	upstream_gene_variant	ENSBTAG00000037537	.
Chr18:57588656	18	57588656	2.20146e-66	6.24723e-62	18	211.605	intron_variant	ENSBTAG00000037537	.
Chr18:57589121	18	57589121	7.93101e-68	9.00253e-63	18	220.372	intron_variant	ENSBTAG00000037537	.
Chr18:57589394	18	57589394	3.58553e-66	7.73582e-62	18	213.431	intron_variant	ENSBTAG00000037537	.
Chr18:57591070	18	57591070	7.8644e-65	1.27527e-60	19	207.153	intron_variant	ENSBTAG00000037537	.
Chr18:57591390	18	57591390	2.44197e-65	4.26446e-61	19	209.392	synonymous_variant	ENSBTAG00000037537	.
Chr18:57591394	18	57591394	2.44197e-65	4.26446e-61	19	209.392	missense_variant	ENSBTAG00000037537	.
Chr18:58141989	18	58141989	1.77958e-79	4.04003e-74	22	248.182	downstream_gene_variant	ENSBTAG00000038487	ZNF613
Chr20:29581017	20	29581017	1.50803e-147	8.05478e-144	8	201.83	intergenic_variant	.	.
Chr20:29691547	20	29691547	3.15155e-154	2.00704e-150	8	207.991	intergenic_variant	.	.
Chr20:29842118	20	29842118	1.88059e-148	1.02094e-144	7	195.719	intergenic_variant	.	.
Chr20:29875691	20	29875691	4.45242e-149	2.49907e-145	8	192.976	intergenic_variant	.	.
Chr20:29880750	20	29880750	1.18781e-151	6.78193e-148	7	199.607	intergenic_variant	.	.
Chr20:29887401	20	29887401	8.65328e-152	5.02738e-148	7	199.854	intergenic_variant	.	.
Chr20:29888536	20	29888536	8.65328e-152	5.02738e-148	7	199.854	intergenic_variant	.	.
Chr20:29907977	20	29907977	1.6517e-157	1.09395e-153	9	205.889	intergenic_variant	.	.
Chr20:30106314	20	30106314	4.92577e-176	2.71868e-171	7	230.238	intergenic_variant	.	.
Chr20:30112295	20	30112295	1.28163e-173	4.71579e-169	7	227.886	intergenic_variant	.	.
Chr20:30160976	20	30160976	4.49061e-168	3.09813e-164	7	224.151	intergenic_variant	.	.
Chr20:30166181	20	30166181	2.32966e-34	6.06514e-32	9	134.555	intergenic_variant	.	.
Chr20:30169766	20	30169766	1.85831e-33	4.5383e-31	9	131.097	intergenic_variant	.	.
Chr20:30171386	20	30171386	1.7361e-33	4.2461e-31	9	130.973	intergenic_variant	.	.
Chr20:30238570	20	30238570	1.2282e-171	2.28263e-167	9	224.562	intergenic_variant	.	.
Chr20:30286571	20	30286571	1.2282e-171	2.28263e-167	9	224.562	intergenic_variant	.	.
Chr20:30287245	20	30287245	1.2282e-171	2.28263e-167	9	224.562	intergenic_variant	.	.
Chr20:30293017	20	30293017	1.67938e-170	1.23587e-166	9	222.806	intergenic_variant	.	.
Chr20:30295296	20	30295296	1.9767e-99	4.22322e-96	8	134.74	intergenic_variant	.	.
Chr20:30307767	20	30307767	1.66945e-126	7.27437e-123	7	154.238	intergenic_variant	.	.
Chr20:30323676	20	30323676	6.58236e-170	4.63788e-166	8	220.883	intergenic_variant	.	.
Chr20:30336034	20	30336034	1.67938e-170	1.23587e-166	9	222.806	intergenic_variant	.	.
Chr20:30446889	20	30446889	5.52971e-149	3.05201e-145	8	180.285	intergenic_variant	.	.
Chr20:30448603	20	30448603	2.48912e-171	2.28263e-167	9	220.87	intergenic_variant	.	.
Chr20:30481557	20	30481557	2.895e-171	2.28263e-167	8	224.622	intergenic_variant	.	.
Chr20:30487100	20	30487100	2.49577e-172	5.90352e-168	9	225	intergenic_variant	.	.
Chr20:30487765	20	30487765	2.49577e-172	5.90352e-168	9	225	intergenic_variant	.	.
Chr20:30514687	20	30514687	2.49577e-172	5.90352e-168	9	225	intergenic_variant	.	.
Chr20:30532045	20	30532045	2.895e-171	2.28263e-167	8	224.622	intergenic_variant	.	.
Chr20:30534035	20	30534035	1.8176e-170	1.3085e-166	8	222.528	intergenic_variant	.	.
Chr20:30538113	20	30538113	3.95346e-144	1.84397e-140	7	199.197	intergenic_variant	.	.
Chr20:30539700	20	30539700	2.49577e-172	5.90352e-168	9	225	intergenic_variant	.	.
Chr20:30540606	20	30540606	2.14563e-146	1.09314e-142	8	201.478	intergenic_variant	.	.
Chr20:30540719	20	30540719	2.14563e-146	1.09314e-142	8	201.478	intergenic_variant	.	.
Chr20:30541511	20	30541511	3.95346e-144	1.84397e-140	7	199.197	intergenic_variant	.	.
Chr20:30542597	20	30542597	2.14563e-146	1.09314e-142	8	201.478	intergenic_variant	.	.
Chr20:30545492	20	30545492	2.895e-171	2.28263e-167	8	224.622	intergenic_variant	.	.
Chr20:30551380	20	30551380	3.30456e-146	1.65808e-142	8	200.734	intergenic_variant	.	.
Chr20:30552612	20	30552612	3.95346e-144	1.84397e-140	7	199.197	intergenic_variant	.	.
Chr20:30554925	20	30554925	2.895e-171	2.28263e-167	8	224.622	intergenic_variant	.	.
Chr20:30555651	20	30555651	2.895e-171	2.28263e-167	8	224.622	intergenic_variant	.	.
Chr20:30556158	20	30556158	2.895e-171	2.28263e-167	8	224.622	intergenic_variant	.	.
Chr20:30559129	20	30559129	2.895e-171	2.28263e-167	8	224.622	intergenic_variant	.	.
Chr20:30559301	20	30559301	2.895e-171	2.28263e-167	8	224.622	intergenic_variant	.	.
Chr20:30560731	20	30560731	2.895e-171	2.28263e-167	8	224.622	intergenic_variant	.	.
Chr20:30561104	20	30561104	2.895e-171	2.28263e-167	8	224.622	intergenic_variant	.	.
Chr20:30563833	20	30563833	4.06573e-145	1.98e-141	8	200.985	intergenic_variant	.	.
Chr20:30564855	20	30564855	2.895e-171	2.28263e-167	8	224.622	intergenic_variant	.	.
Chr20:30565381	20	30565381	2.895e-171	2.28263e-167	8	224.622	intergenic_variant	.	.
Chr20:30568066	20	30568066	2.895e-171	2.28263e-167	8	224.622	intergenic_variant	.	.
Chr20:30569290	20	30569290	4.06573e-145	1.98e-141	8	200.985	intergenic_variant	.	.
Chr20:30574630	20	30574630	2.895e-171	2.28263e-167	8	224.622	intergenic_variant	.	.
Chr20:30578053	20	30578053	2.49577e-172	5.90352e-168	9	225	intergenic_variant	.	.
Chr20:30581244	20	30581244	2.895e-171	2.28263e-167	8	224.622	intergenic_variant	.	.
Chr20:30584206	20	30584206	2.895e-171	2.28263e-167	8	224.622	intergenic_variant	.	.
Chr20:30590386	20	30590386	2.895e-171	2.28263e-167	8	224.622	intergenic_variant	.	.
Chr20:30592295	20	30592295	2.895e-171	2.28263e-167	8	224.622	intergenic_variant	.	.
Chr20:30594897	20	30594897	2.895e-171	2.28263e-167	8	224.622	intergenic_variant	.	.
Chr20:30597518	20	30597518	2.895e-171	2.28263e-167	8	224.622	intergenic_variant	.	.
Chr20:30603543	20	30603543	2.895e-171	2.28263e-167	8	224.622	intergenic_variant	.	.
Chr20:30606175	20	30606175	2.895e-171	2.28263e-167	8	224.622	intergenic_variant	.	.
Chr20:30606240	20	30606240	2.895e-171	2.28263e-167	8	224.622	intergenic_variant	.	.
Chr20:30607122	20	30607122	2.895e-171	2.28263e-167	8	224.622	intergenic_variant	.	.
Chr20:30613530	20	30613530	1.94889e-79	2.6346e-76	7	102.063	intergenic_variant	.	.
Chr20:30613787	20	30613787	1.67703e-78	2.17788e-75	7	100.817	intergenic_variant	.	.
Chr20:30615243	20	30615243	1.76326e-78	2.28092e-75	7	101.294	intergenic_variant	.	.
Chr20:30619673	20	30619673	2.34573e-83	3.34831e-80	7	102.746	intergenic_variant	.	.
Chr20:30619717	20	30619717	1.9571e-79	2.6346e-76	7	102.039	intergenic_variant	.	.
Chr20:30619735	20	30619735	1.9571e-79	2.6346e-76	7	102.039	intergenic_variant	.	.
Chr20:30622091	20	30622091	1.9571e-79	2.6346e-76	7	102.039	intergenic_variant	.	.
Chr20:30626401	20	30626401	1.08468e-83	1.55498e-80	7	103.595	intergenic_variant	.	.
Chr20:30626714	20	30626714	1.9571e-79	2.6346e-76	7	102.039	intergenic_variant	.	.
Chr20:30630076	20	30630076	4.14286e-77	5.11918e-74	7	99.1209	intergenic_variant	.	.
Chr20:30630206	20	30630206	4.14286e-77	5.11918e-74	7	99.1209	intergenic_variant	.	.
Chr20:30630214	20	30630214	4.14286e-77	5.11918e-74	7	99.1209	intergenic_variant	.	.
Chr20:30631705	20	30631705	1.3034e-79	1.80598e-76	7	102.512	intergenic_variant	.	.
Chr20:30640828	20	30640828	1.21285e-79	1.68759e-76	8	102.84	intergenic_variant	.	.
Chr20:30642420	20	30642420	8.89467e-80	1.25342e-76	7	102.935	intergenic_variant	.	.
Chr20:30644086	20	30644086	7.79217e-79	1.03218e-75	7	99.2539	intergenic_variant	.	.
Chr20:30646431	20	30646431	5.90457e-79	7.85279e-76	7	99.471	intergenic_variant	.	.
Chr20:30652408	20	30652408	5.37999e-79	7.18398e-76	7	99.6044	downstream_gene_variant	ENSBTAG00000042246	.
Chr20:30653643	20	30653643	5.37999e-79	7.18398e-76	7	99.6044	downstream_gene_variant	ENSBTAG00000042246	.
Chr20:30655456	20	30655456	3.1831e-128	1.40548e-124	8	160.538	upstream_gene_variant	ENSBTAG00000042246	.
Chr20:30655464	20	30655464	2.74551e-126	1.18078e-122	8	156.94	upstream_gene_variant	ENSBTAG00000042246	.
Chr20:30656081	20	30656081	1.0604e-79	1.48797e-76	7	100.301	upstream_gene_variant	ENSBTAG00000042246	.
Chr20:30656762	20	30656762	4.01893e-96	6.21916e-93	9	121.747	upstream_gene_variant	ENSBTAG00000042246	.
Chr20:30659265	20	30659265	6.69142e-97	1.13637e-93	8	122.56	upstream_gene_variant	ENSBTAG00000042246	.
Chr20:30659357	20	30659357	1.93084e-79	2.6346e-76	7	99.2069	upstream_gene_variant	ENSBTAG00000042246	.
Chr20:30659957	20	30659957	5.64708e-99	1.11981e-95	9	124.286	intergenic_variant	.	.
Chr20:30662401	20	30662401	4.86971e-99	9.8332e-96	9	123.962	intergenic_variant	.	.
Chr20:30815768	20	30815768	1.96298e-181	1.62514e-176	7	219.663	intergenic_variant	.	.
Chr20:31061511	20	31061511	2.70445e-55	2.01259e-52	14	210.482	intergenic_variant	.	.
Chr20:31078974	20	31078974	4.00974e-73	4.67555e-70	14	264.821	intergenic_variant	.	.
Chr20:31093968	20	31093968	6.3638e-86	9.20272e-83	15	298.721	intergenic_variant	.	.
Chr20:31104744	20	31104744	2.35288e-43	1.03476e-40	15	167.293	intergenic_variant	.	.
Chr20:31105727	20	31105727	2.35288e-43	1.03476e-40	15	167.293	intergenic_variant	.	.
Chr20:31106320	20	31106320	2.35288e-43	1.03476e-40	15	167.293	intergenic_variant	.	.
Chr20:31107021	20	31107021	2.35288e-43	1.03476e-40	15	167.293	intergenic_variant	.	.
Chr20:31107529	20	31107529	2.20852e-43	9.77767e-41	15	167.584	intergenic_variant	.	.
Chr20:31109209	20	31109209	2.22599e-39	8.34828e-37	15	156.077	intergenic_variant	.	.
Chr20:31109285	20	31109285	2.22599e-39	8.34828e-37	15	156.077	intergenic_variant	.	.
Chr20:31109657	20	31109657	2.22599e-39	8.34828e-37	15	156.077	intergenic_variant	.	.
Chr20:31109759	20	31109759	2.22599e-39	8.34828e-37	15	156.077	intergenic_variant	.	.
Chr20:31110390	20	31110390	2.22599e-39	8.34828e-37	15	156.077	intergenic_variant	.	.
Chr20:31110654	20	31110654	2.22599e-39	8.34828e-37	15	156.077	intergenic_variant	.	.
Chr20:31111507	20	31111507	2.22599e-39	8.34828e-37	15	156.077	intergenic_variant	.	.
Chr20:31111860	20	31111860	2.22599e-39	8.34828e-37	15	156.077	intergenic_variant	.	.
Chr20:31112203	20	31112203	2.82393e-39	1.03448e-36	15	155.802	intergenic_variant	.	.
Chr20:31112437	20	31112437	2.82393e-39	1.03448e-36	15	155.802	intergenic_variant	.	.
Chr20:31112623	20	31112623	2.82393e-39	1.03448e-36	15	155.802	intergenic_variant	.	.
Chr20:31112957	20	31112957	2.82393e-39	1.03448e-36	15	155.802	intergenic_variant	.	.
Chr20:31114432	20	31114432	2.70371e-39	9.9484e-37	14	155.95	intergenic_variant	.	.
Chr20:31118423	20	31118423	2.45557e-39	9.05549e-37	13	156.092	intergenic_variant	.	.
Chr20:31118604	20	31118604	2.45557e-39	9.05549e-37	13	156.092	intergenic_variant	.	.
Chr20:31119275	20	31119275	2.45557e-39	9.05549e-37	13	156.092	intergenic_variant	.	.
Chr20:31119553	20	31119553	2.45557e-39	9.05549e-37	13	156.092	intergenic_variant	.	.
Chr20:31121294	20	31121294	2.45557e-39	9.05549e-37	13	156.092	intergenic_variant	.	.
Chr20:31121586	20	31121586	2.45557e-39	9.05549e-37	13	156.092	intergenic_variant	.	.
Chr20:31121900	20	31121900	2.45557e-39	9.05549e-37	13	156.092	intergenic_variant	.	.
Chr20:31122042	20	31122042	2.45557e-39	9.05549e-37	13	156.092	intergenic_variant	.	.
Chr20:31122169	20	31122169	2.45557e-39	9.05549e-37	13	156.092	intergenic_variant	.	.
Chr20:31122425	20	31122425	2.45557e-39	9.05549e-37	13	156.092	intergenic_variant	.	.
Chr20:31122763	20	31122763	2.45557e-39	9.05549e-37	13	156.092	intergenic_variant	.	.
Chr20:31122830	20	31122830	2.45557e-39	9.05549e-37	13	156.092	intergenic_variant	.	.
Chr20:31122871	20	31122871	2.45557e-39	9.05549e-37	13	156.092	intergenic_variant	.	.
Chr20:31128620	20	31128620	7.70369e-58	6.19208e-55	14	211.074	intron_variant	ENSBTAG00000033187	LOC614206
Chr20:31147713	20	31147713	9.40717e-45	4.32675e-42	15	177.919	intergenic_variant	.	.
Chr20:31150048	20	31150048	8.3593e-181	5.5365e-176	7	223.112	intergenic_variant	.	.
Chr20:31150566	20	31150566	7.1931e-45	3.33154e-42	15	178.381	intergenic_variant	.	.
Chr20:31165891	20	31165891	5.27348e-183	5.82118e-178	7	225.771	intergenic_variant	.	.
Chr20:31165904	20	31165904	5.27348e-183	5.82118e-178	7	225.771	intergenic_variant	.	.
Chr20:31165911	20	31165911	5.27348e-183	5.82118e-178	7	225.771	intergenic_variant	.	.
Chr20:31167538	20	31167538	6.70655e-58	5.40371e-55	14	211.232	downstream_gene_variant	ENSBTAG00000011885	NNT
Chr20:31181877	20	31181877	6.70655e-58	5.40371e-55	14	211.232	intron_variant	ENSBTAG00000011885	NNT
Chr20:31183213	20	31183213	8.92111e-58	7.10168e-55	14	211.115	intron_variant	ENSBTAG00000011885	NNT
Chr20:31183563	20	31183563	8.92111e-58	7.10168e-55	14	211.115	intron_variant	ENSBTAG00000011885	NNT
Chr20:31183584	20	31183584	8.92111e-58	7.10168e-55	14	211.115	intron_variant	ENSBTAG00000011885	NNT
Chr20:31184029	20	31184029	8.00972e-58	6.42247e-55	14	211.468	intron_variant	ENSBTAG00000011885	NNT
Chr20:31187327	20	31187327	7.63757e-57	5.9793e-54	15	208.9	intron_variant	ENSBTAG00000011885	NNT
Chr20:31190091	20	31190091	5.14984e-58	4.16971e-55	14	211.885	intron_variant	ENSBTAG00000011885	NNT
Chr20:31192361	20	31192361	1.75286e-61	1.55207e-58	14	221.807	intron_variant	ENSBTAG00000011885	NNT
Chr20:31193552	20	31193552	1.24194e-61	1.10262e-58	14	222.133	intron_variant	ENSBTAG00000011885	NNT
[truncated: 600 more rows]

## Sheet: Supplementary Data S8
Supplementary Data 8. top 1000 variants ranked by Pi value with pleiotropic effects not led by production traits.
The column bc.X2.p was the p value of weighted meta-analysis of GWAS of bulls and cows and the bc.fdr was calculated based on bc.X2.p.
The column trn was the observed number of traits the variant truly affected.
The column Pi is the dot product of t values between bulls and cows.
The variant annotation was based on ensembl variant effect prediction (McLaren et al 2016) and NGS-variant (Grant et al 2017) using the Run 6 version of the 1000-bull genome data.
SNP	chr	bp	bc.X2.p	bc.fdr	trn	Pi	Functional_Class	Ensembl_Gene_ID	Entrez_Gene_Name
Chr2:109660525	2	109660525	5.40887e-10	3.13788e-06	11	45.1312	intergenic_variant	.	.
Chr2:109678574	2	109678574	4.57213e-09	2.18186e-05	12	46.3608	intergenic_variant	.	.
Chr2:109694032	2	109694032	4.91839e-09	2.24067e-05	12	45.7884	intergenic_variant	.	.
Chr2:109712167	2	109712167	8.14795e-10	4.46431e-06	12	45.8448	intergenic_variant	.	.
Chr2:109725053	2	109725053	4.3211e-10	2.55696e-06	9	46.6215	intergenic_variant	.	.
Chr2:109765159	2	109765159	1.81965e-10	1.23391e-06	11	47.903	intergenic_variant	.	.
Chr2:109765838	2	109765838	3.525e-11	2.79358e-07	10	50.3267	intergenic_variant	.	.
Chr2:109769401	2	109769401	4.07183e-11	3.19839e-07	11	50.2752	intergenic_variant	.	.
Chr2:109770897	2	109770897	4.4442e-11	3.43018e-07	10	50.4392	intergenic_variant	.	.
[truncated: 991 more rows]

## Sheet: Supplementary Data 9
Supplementary Data 9. Summary of results of Mendelian Randomisation (MR) for 50 pairs of raw traits prioritised by variant sharing after Cholesky transformation.
[truncated: 55 more rows]

[truncated: 3 more sheets: Supplementary Data 10, Supplementary Data 11, Supplementary Data 12]
